# Supplementary material for: A new and more informative subtyping scheme for breast cancer based on co-expression of metabolic genes
Source: Genes Dis. 2025 Mar 6;13(2):101589. doi: 10.1016/j.gendis.2025.101589 (PMC12664634; doi:10.1016/j.gendis.2025.101589)
Supplement: Multimedia component 2 [file mmc2.zip]

Archive with 1 entries (1 files):
- gendis_101589_mmc2.csv
