# Supplementary material for: A new and more informative subtyping scheme for breast cancer based on co-expression of metabolic genes
Source: Genes Dis. 2025 Mar 6;13(2):101589. doi: 10.1016/j.gendis.2025.101589 (PMC12664634; doi:10.1016/j.gendis.2025.101589)
Supplement: Multimedia component 2 [file mmc2.zip › gendis_101589_mmc2.csv]

Enzyme	Genes	Catalyzes
Carbonyl reductase [NADPH] 3	CBR3	Carbonyl reductase [NADPH] 3
Insulin-like growth factor 1 receptor beta chain	IGF1R	Insulin-like growth factor 1 receptor beta chain
Dual specificity protein kinase CLK4	CLK4	Dual specificity protein kinase CLK4
Beta-type platelet-derived growth factor receptor	PDGFRB	Beta-type platelet-derived growth factor receptor
Cathepsin F	CTSF	Cathepsin F
mitochondrial aconitate hydratase	ACO2	aconitate hydratase // citrate dehydratase
Serine/threonine-protein kinase ULK4	ULK4	Serine/threonine-protein kinase ULK4
ceramide synthase 3	CERS3	very-long-chain &omega;-hydroxyceramide synthase // ultra-long-chain ceramide synthase // <i>N</i>-(30-hydroxytriacontanoyl)-phytosphingosine synthase // (6<i>R</i>)-<i>N</i>-(30-hydroxytriacontanoyl)-6-hydroxysphingosine synthase // <i>N</i>-(30-hydroxytriacontanoyl)-sphingosine synthase
alpha-amylase, salivary precursor	AMY1A	alpha-amylase, salivary precursor // alpha-amylase, salivary precursor // alpha-amylase, salivary precursor // alpha-amylase, salivary precursor // alpha-amylase, salivary precursor
CTP synthase 2	CTPS2	CTP synthase
histone acetyltransferase KAT2A	KAT2A	lysine succinyltransferase // histone acetyltransferase
phosphatidylinositol 3 kinase catalytic subunit p110&beta;	PIK3CB	Phosphatidylinositol-4,5-bisphosphate 3-kinase catalytic subunit beta isoform
protein N-terminal asparagine amidohydrolase	NTAN1	protein N-terminal asparagine amidohydrolase
methenyltetrahydrofolate cyclohydrolase, probable	MTHFD2L	methenyltetrahydrofolate dehydrogenase
Cytochrome c oxidase assembly protein COX15 homolog	COX15	heme <i>a</i> synthase
peptidyl-prolyl cis-trans isomerase	HS13448	peptidyl-prolyl cis-trans isomerase
heme <i>o</i> synthase	COX10	heme <i>o</i> synthase
bifunctional UDP-N-acetylglucosamine 2-epimerase/N-acetylmannosamine kinase	GNE	bifunctional UDP-N-acetylglucosamine 2-epimerase/N-acetylmannosamine kinase // N-acetylmannosamine kinase // N-acetylmannosamine kinase // N-acetylmannosamine kinase
&alpha;-1,3-mannosyl-glycoprotein 2-&beta;-<i>N</i>-acetylglucosaminyltransferase	MGAT1	&alpha;-1,3-mannosyl-glycoprotein 2-&beta;-<em>N</em>-acetylglucosaminyltransferase
1-phosphatidylinositol-4,5-bisphosphate phosphodiesterase &gamma; 2	PLCG2	1-phosphatidylinositol-4,5-bisphosphate phosphodiesterase
peroxisomal bifunctional enzyme	EHHADH	(3S)-hydroxy-(6Z,9Z,12Z,15Z,18Z,21Z)-tetracosahexaenoyl-CoA dehydrogenase // (2E,6Z,9Z,12Z,15Z,18Z,21Z)-tetracosaheptaenoyl-CoA hydratase // 3<i>S</i>-hydroxyacyl-CoA dehydrogenase // enoyl-CoA hydratase
glutathione-specific &gamma;-glutamylcyclotransferase 2	CHAC2	glutathione-specific &gamma;-glutamylcyclotransferase
Serine/threonine-protein kinase Nek11	NEK11	Serine/threonine-protein kinase Nek11
Glycerate kinase	GLYCTK	Glycerate kinase
phosphatidylserine synthase 2	PTDSS2	L-serine-phosphatidylethanolamine phosphatidyltransferase
CMP-<i>N</i>-acetylneuraminate-&beta;-1,4-galactoside &alpha;-2,3-sialyltransferase	ST3GAL3	&beta;-<small>D</small>-galactosyl-1,3-<em>N</em>-acetyl-<small>D</small>-galatosaminyl-glycoprotein &alpha;-2,3-<em>N</em>-acetylneuraminyltransferase // ganglioside GT1c &alpha;-2,3-<em>N</em>-acetylneuraminyltransferase // ganglioside GD1b &alpha;-2,3-<em>N</em>-acetylneuraminyltransferase // ganglioside GM1a &alpha;-2,3-<em>N</em>-acetylneuraminyltransferase // &beta;-<small>D</small>-galacto…
Aprataxin and PNK-like factor	APLF	Aprataxin and PNK-like factor // Aprataxin and PNK-like factor
Dolichol kinase	DOLK	Dolichol kinase
C-4 methyl sterol oxidase	MSMO1	4,4-dimethylzymosterol,NAD(P)H:oxygen oxidoreductase (hydroxylating) // 4&alpha;-hydroxymethyl-4&beta;-methyl-5&alpha;-cholesta-8,24-dien-3&beta;-ol:oxygen oxidoreductase (hydroxylating) // 4&alpha;-formyl-4&beta;-methyl-5&alpha;-cholesta-8,24-dien-3&beta;-ol,NAD(P)H:oxygen oxidoreductase (hydroxylating // 4-&alpha;-methylzymosterol,NAD(P)H:oxygen oxidoreductase (hydroxylating) // 4&alpha;-hydrox…
sphingoliid fatty acid 2-hydroxylase	FA2H	fatty acid 2-hydroxylase
GMP reductase 2	GMPR2	GMP reductase 2
Serine/threonine-protein kinase RIO2	RIOK2	Serine/threonine-protein kinase RIO2
Poly [ADP-ribose] polymerase 6	PARP6	Poly [ADP-ribose] polymerase 6
MITOGEN-ACTIVATED PROTEIN KINASE KINASE KINASE (FRAGMENT)	WNK2	MITOGEN-ACTIVATED PROTEIN KINASE KINASE KINASE (FRAGMENT)
probable glutathione peroxidase 8	GPX8	glutathione peroxidase
glutathione S-transferase A3-3	GSTA3	glutathione S-transferase A3-3 // glutathione S-transferase A3-3 // glutathione S-transferase A3-3
Calpain-8	CAPN8	Calpain-8
chondroitin 6-sulfotransferase 2	CHST7	[chondroitin]-<i>N</i>-acetylgalactosamine 6-<i>O</i>-sulfotransferase
phospholipid phosphatase 4	PLPP4	phosphatidate phosphatase
&alpha;-<i>N</i>-acetylgalactosaminide &alpha;-2,6-sialyltransferase 6	ST6GALNAC6	type 3 histo-blood group precursor disaccharide &alpha;-2,6-sialyltransferase // LS-tetrasaccharide a &alpha;-2,6-sialyltransferase
protein disulfide-isomerase	P4HB	Protein disulfide-isomerase
MAP kinase-activated protein kinase 3	MAPKAPK3	MAP kinase-activated protein kinase 3
protein arginine <i>N</i>-methyltransferase 7	PRMT7	type III protein arginine methyltransferase
Calcium/calmodulin-dependent 3',5'-cyclic nucleotide phosphodiesterase 1A	PDE1A	Calcium/calmodulin-dependent 3',5'-cyclic nucleotide phosphodiesterase 1A
Manganese-dependent ADP-ribose/CDP-alcohol diphosphatase	ADPRM	Manganese-dependent ADP-ribose/CDP-alcohol diphosphatase // Manganese-dependent ADP-ribose/CDP-alcohol diphosphatase // Manganese-dependent ADP-ribose/CDP-alcohol diphosphatase // Manganese-dependent ADP-ribose/CDP-alcohol diphosphatase
Neuroendocrine convertase 1	PCSK1	Neuroendocrine convertase 1
Phospholipase A2, membrane associated	PLA2G2A	Phospholipase A2, membrane associated
Homeodomain-interacting protein kinase 3	HIPK3	Homeodomain-interacting protein kinase 3
Tyrosine-protein kinase SgK223	PRAG1	Tyrosine-protein kinase SgK223
thromboxane-A synthase	TBXAS1	12S-HHTre synthase // thromboxane-A synthase
phosphatidate cytidylyltransferase 2	CDS2	phosphatidate cytidylyltransferase
ATP-dependent RNA helicase DDX19B	DDX19B	ATP-dependent RNA helicase DDX19B
Arylsulfatase F	ARSF	Arylsulfatase F // Arylsulfatase F
Zinc phosphodiesterase ELAC protein 1	ELAC1	Zinc phosphodiesterase ELAC protein 1
Poly(A) RNA polymerase GLD2	TENT2	Poly(A) RNA polymerase GLD2
protein-glutamine gamma-glutamyltransferase K	TGM1	transglutaminase 1 // transglutaminase 1
NAD(P)-dependent steroid dehydrogenase	NSDHL	Sterol-4-alpha-carboxylate 3-dehydrogenase // 4&alpha;-carboxy-4&beta;-methyl-5&alpha;-cholesta-8,24-dien-3&beta;-ol:NAD(P)+ 3-oxidoreductase // 4&alpha;-carboxy-5&alpha;-cholesta-8,24-dien-3&beta;-ol:NAD(P)+ 3-oxidoreductase // 4&alpha;-carboxy-5&alpha;-cholesta-8-en-3&beta;-ol:NAD(P)+ 3-oxidoreductase // 3&beta;-hydroxysteroid dehydrogenase
ubiquinone biosynthesis methyltransferase COQ5	COQ5	ubiquinone biosynthesis methyltransferase
flavin-containing monooxygenase 1	FMO1	hypotaurine monooxygenase
Cyclin-dependent kinase inhibitor 2A	CDKN2A	CYCLIN-DEPENDENT KINASE 4 INHIBITOR A
N-acetylmuramoyl-L-alanine amidase	PGLYRP2	N-acetylmuramoyl-L-alanine amidase // N-acetylmuramoyl-L-alanine amidase
Receptor-type tyrosine-protein phosphatase alpha	PTPRA	Receptor-type tyrosine-protein phosphatase alpha
RAC-alpha serine/threonine-protein kinase	AKT1	RAC-alpha serine/threonine-protein kinase // RAC-alpha serine/threonine-protein kinase
Serine/threonine-protein phosphatase 4 regulatory subunit 2	PPP4R2	Serine/threonine-protein phosphatase 4 regulatory subunit 2
Dual serine/threonine and tyrosine protein kinase	DSTYK	Dual serine/threonine and tyrosine protein kinase
1-phosphatidylinositol-4,5-bisphosphate phosphodiesterase delta-4	PLCD4	1-phosphatidylinositol-4,5-bisphosphate phosphodiesterase delta-4
tyrosine phosphatase	HS16127	tyrosine phosphatase
Aminopeptidase B	RNPEP	Aminopeptidase B // Aminopeptidase B
Hydroxyacid oxidase 1	HAO1	Hydroxyacid oxidase 1 // Hydroxyacid oxidase 1 // Hydroxyacid oxidase 1
serine/threonine kinase STE20 like	HS16225	serine/threonine kinase STE20 like
vacuolar protein sorting-associated protein 29	VPS29	L3 phosphoserine phosphatase
Serine/threonine-protein kinase ULK1	ULK1	Serine/threonine-protein kinase ULK1
Leukocyte tyrosine kinase receptor	LTK	Leukocyte tyrosine kinase receptor // Leukocyte tyrosine kinase receptor
Steryl-sulfatase	STS	Steryl-sulfatase
tRNA-specific adenosine deaminase 1	ADAT1	tRNA-specific adenosine deaminase 1
Cell division protein kinase 5	CDK5	Cell division protein kinase 5 // Cell division protein kinase 5
UDP-N-acetylglucosamine--dolichyl-phosphate N-acetylglucosaminephosphotransferase	DPAGT1	UDP-N-acetylglucosamine--dolichyl-phosphate N-acetylglucosaminephosphotransferase
Cone cGMP-specific 3',5'-cyclic phosphodiesterase subunit alpha'	PDE6C	Cone cGMP-specific 3',5'-cyclic phosphodiesterase subunit alpha'
Death-associated protein kinase 1	DAPK1	Death-associated protein kinase 1
Calpain-1 catalytic subunit	CAPN1	Calpain-1 catalytic subunit // Calpain-1 catalytic subunit
protein arginine <i>N</i>-methyltransferase 8	PRMT8	type I protein arginine methyltransferase
Sialidase-3	NEU3	Sialidase-3
Serine/threonine-protein kinase DCLK1	DCLK1	Serine/threonine-protein kinase DCLK1
Receptor-type tyrosine-protein phosphatase F	PTPRF	Receptor-type tyrosine-protein phosphatase F
UDP-glucuronic acid decarboxylase 1	UXS1	UDP-glucuronic acid decarboxylase 1
Cell division protein kinase 7	CDK7	Cell division protein kinase 7 // Cell division protein kinase 7 // Cell division protein kinase 7 // Cell division protein kinase 7
Diacylglycerol kinase kappa	DGKK	Diacylglycerol kinase kappa
very-long-chain fatty acid elongase 4	ELOVL4	3-oxooctacosanoyl-CoA synthase // 3-oxotriacontanoyl-CoA synthase // 3-oxodotriacontanoyl-CoA synthase // 3-oxotetratriacontanoyl-CoA synthase // 3-oxohexatriacontanoyl-CoA synthase
peptidylprolyl isomerase-like protein 3 isoform PPIL3a	PPIL3	peptidylprolyl isomerase-like protein 3 isoform PPIL3a
fatty acyl-CoA reductase 1	FAR1	long-chain acyl-CoA reductase
tRNA pseudouridine synthase A	PUS1	tRNA pseudouridine synthase A
P-beta	PARL	P-beta
Retinal guanylyl cyclase 2	GUCY2F	Retinal guanylyl cyclase 2
protein-tyrosine phosphatase zeta precursor	PTPRZ1	tyrosine-protein phosphatase
Ubiquitin carboxyl-terminal hydrolase 11	USP11	Ubiquitin carboxyl-terminal hydrolase 11
NADH dehydrogenase (ubiquinone) complex I, assembly factor 6	NDUFAF6	UPF0551 protein C8orf38, mitochondrial // UPF0551 protein C8orf38, mitochondrial // UPF0551 protein C8orf38, mitochondrial
Fibroblast growth factor receptor 2	FGFR2	Fibroblast growth factor receptor 2
Maternal embryonic leucine zipper kinase	MELK	Maternal embryonic leucine zipper kinase
Carboxylesterase 8	CES4A	Carboxylesterase 8 // Carboxylesterase 8 // Carboxylesterase 8 // Carboxylesterase 8 // Carboxylesterase 8 // Carboxylesterase 8 // Carboxylesterase 8 // Carboxylesterase 8 // Carboxylesterase 8
Lys-63-specific deubiquitinase BRCC36	BRCC3	Lys-63-specific deubiquitinase BRCC36
putative deoxyribose-phosphate aldolase	DERA	deoxyribose-phosphate aldolase
Peroxisomal N(1)-acetyl-spermine/spermidine oxidase	PAOX	Peroxisomal N(1)-acetyl-spermine/spermidine oxidase // Peroxisomal N(1)-acetyl-spermine/spermidine oxidase
acyl-CoA 5-desaturase	FADS1	icosatrienoyl-CoA 5-desaturase // icosatetraenoyl-CoA 5-desaturase
Putative uncharacterized serine/threonine-protein kinase SgK110	SBK3	Putative uncharacterized serine/threonine-protein kinase SgK110
histone-lysine <em>N</em>-methyltransferase KMT1E	SETDB1	[histone-H3]-lysine-9 <i>N</i>-methyltransferase
Glutathione S-transferase Mu 1	GSTM1	Glutathione S-transferase Mu 1 // Glutathione S-transferase Mu 1
AP2-associated protein kinase 1	AAK1	AP2-associated protein kinase 1
Serine/threonine-protein kinase MST4	STK26	Serine/threonine-protein kinase MST4
Ubiquitin-conjugating enzyme E2Q-like protein 1	UBE2QL1	Ubiquitin-conjugating enzyme E2Q-like protein 1
Heparan sulfate glucosamine 3-O-sulfotransferase 5	HS3ST5	Heparan sulfate glucosamine 3-O-sulfotransferase 5 // Heparan sulfate glucosamine 3-O-sulfotransferase 5
protein disulfide-isomerase	CRTAP	protein disulfide-isomerase
Glycerophosphodiester phosphodiesterase domain-containing protein 2	GDPD2	Glycerophosphodiester phosphodiesterase domain-containing protein 2
Peptidyl-prolyl cis-trans isomerase NIMA-interacting 4	PIN4	Peptidyl-prolyl cis-trans isomerase NIMA-interacting 4
peptidyl-prolyl cis-trans isomerase	HS16665	peptidyl-prolyl cis-trans isomerase
Protein tyrosine phosphatase type IVA 1	PTP4A1	Protein tyrosine phosphatase type IVA 1
nucleoside diphosphate kinase 3	NME3	nucleoside diphosphate kinase // nucleoside diphosphate kinase // nucleoside diphosphate kinase // nucleoside diphosphate kinase // nucleoside diphosphate kinase // nucleoside diphosphate kinase // nucleoside diphosphate kinase // nucleoside diphosphate kinase // nucleoside diphosphate kinase
Serine/threonine-protein kinase Nek8	NEK8	Serine/threonine-protein kinase Nek8
Fibroblast growth factor receptor 3	FGFR3	Fibroblast growth factor receptor 3
Tankyrase-1	TNKS	Tankyrase-1
DNA topoisomerase III beta-1	TOP3B	DNA topoisomerase III beta-1
Ubiquitin-like modifier-activating enzyme 6	UBA6	Ubiquitin-like modifier-activating enzyme 6
Serine/threonine-protein kinase Chk1	CHEK1	Serine/threonine-protein kinase Chk1
phosphatidylinositol-5-phosphate 4-kinase	PIP4K2A	Phosphatidylinositol-5-phosphate 4-kinase type-2 alpha // phosphatidylinositol-5-phosphate 4-kinase // phosphatidylinositol-3-phosphate 4-kinase
Sphingosine-1-phosphate lyase 1	SGPL1	Sphingosine-1-phosphate lyase 1 // Sphingosine-1-phosphate lyase 1
3-oxoacyl-[acyl-carrier-protein] synthase	OXSM	acetoacetyl-[acyl-carrier-protein] synthase // 3-oxotetradecanoyl-[acyl-carrier-protein] synthase // 3-oxododecanoyl-[acyl-carrier-protein] synthase // 3-oxodecanoyl-[acyl-carrier-protein] synthase // 3-oxooctanoyl-[acyl-carrier-protein] synthase // 3-oxohexanoyl-[acyl-carrier-protein] synthase // 3-oxoacyl-[acyl-carrier-protein] synthase
Tyrosyl-tRNA synthetase, cytoplasmic	YARS1	Tyrosyl-tRNA synthetase, cytoplasmic
histone-lysine <em>N</em>-methyltransferase KMT2H	ASH1L	[histone-H3]-lysine-4 <i>N</i>-methyltransferase
CYCLIN DEPENDENT KINASE 2 ASSOCIATED 1 CDK2 ASSOCIATED 1 ORAL CANCER SUPPRESSOR DELETED IN ORAL CANCER 1 DOC 1	HS16669	CYCLIN DEPENDENT KINASE 2 ASSOCIATED 1 CDK2 ASSOCIATED 1 ORAL CANCER SUPPRESSOR DELETED IN ORAL CANCER 1 DOC 1
Tissue alpha-L-fucosidase	FUCA1	Tissue alpha-L-fucosidase // Tissue alpha-L-fucosidase
enoyl-CoA &Delta; isomerase 2	ECI2	(3E,5Z)-dienoyl-CoA isomerase // enoyl-CoA isomerase // 3,2-trans-enoyl-CoA isomerase
Hyaluronan synthase 3	HAS3	Hyaluronan synthase 3 // Hyaluronan synthase 3
kynurenine 3-monooxygenase	KMO	kynurenine 3-monooxygenase
beta-glucuronidase precursor	HS15240	beta-glucuronidase precursor
GERANYLGERANYL TRANSFERASE TYPE I BETA SUBUNIT	HS16914	GERANYLGERANYL TRANSFERASE TYPE I BETA SUBUNIT
UDP-glucuronosyltransferase 1-8	UGT1A8	3,5,3'-triiodo-L-thyronine phenol UDP-glucuronosyltransferase
DNA polymerase lambda	POLL	DNA polymerase lambda
Ubiquitin carboxyl-terminal hydrolase 31	USP31	Ubiquitin carboxyl-terminal hydrolase 31
type I inositol-polyphosphate 4-phosphatase	INPP4A	Type I inositol-3,4-bisphosphate 4-phosphatase // Type I inositol-3,4-bisphosphate 4-phosphatase // phosphatidylinositol-3,4-bisphosphate 4-phosphatase // inositol-1,3,4-trisphosphate 4-phosphatase // inositol-3,4-bisphosphate 4-phosphatase
asparagine synthetase [glutamine-hydrolyzing]	ASNS	asparagine synthetase // asparagine synthetase
complement C2 precursor	C2	complement C2 precursor
&alpha;-(1,3)-fucosyltransferase 7	FUT7	Alpha-(1,3)-fucosyltransferase
Tyrosine-protein phosphatase non-receptor type 13	PTPN13	Tyrosine-protein phosphatase non-receptor type 13
thymidine kinase 2	TK2	thymidine kinase // thymidine kinase
inositol 1,3,4,6-tetrakisphosphate 5-kinase	IPMK	Inositol polyphosphate multikinase // Inositol polyphosphate multikinase // inositol 1,3,4,6-tetrakisphosphate 5-kinase // inositol 1,4,5-trisphosphate 3-kinase // myo-inositol (1,4,5,6)-tetrakisphosphate 3-phosphatase // inositol-1,3,4,5,6-pentakisphosphate kinase
Receptor-type tyrosine-protein phosphatase gamma	PTPRG	Receptor-type tyrosine-protein phosphatase gamma
3&alpha; hydroxysteroid dehydrogenase III	AKR1C2	3&alpha;-hydroxysteroid dehydrogenase // 3&alpha; hydroxysteroid dehydrogenase III // 3&alpha; hydroxysteroid dehydrogenase III // 5-&alpha;-dihydrotestosterone dehydrogenase // androsterone dehydrogenase // <i>trans</i>-1,2-dihydrobenzene-1,2-diol dehydrogenase
Calcium-independent phospholipase A2-gamma	PNPLA8	Calcium-independent phospholipase A2-gamma // Calcium-independent phospholipase A2-gamma
Tyrosine-protein kinase Tec	TEC	Tyrosine-protein kinase Tec
High affinity nerve growth factor receptor	NTRK1	High affinity nerve growth factor receptor
aldo-keto reductase family 1 member A1	AKR1A1	alcohol dehydrogenase // D-glucuronate reductase
peptidyl-prolyl cis-trans isomerase	HS16930	peptidyl-prolyl cis-trans isomerase
beta-glucuronidase precursor	HS17083	beta-glucuronidase precursor
choline O-acetyltransferase	CHAT	Choline O-acetyltransferase
retinol dehydrogenase 11	RDH11	<i>all-trans</i>-retinol dehydrogenase (NADP)
Stromelysin-2	MMP10	Stromelysin-2
Ferritin, mitochondrial	FTMT	Ferritin, mitochondrial
Dual specificity protein phosphatase 18	DUSP18	Dual specificity protein phosphatase 18 // Dual specificity protein phosphatase 18
Disintegrin and metalloproteinase domain-containing protein 17	ADAM17	Disintegrin and metalloproteinase domain-containing protein 17
histone-lysine <em>N</em>-trimethyltransferase KMT1B	SUV39H2	[histone-H3]-lysine-9 <i>N</i>-trimethyltransferase
<i>N</i>-acetylglucosamine-6-sulfatase form A	GNS	<i>N</i>-acetylglucosamine-6-sulfatase // <i>N</i>-acetylglucosamine-6-sulfatase
histone-lysine <em>N</em>-trimethyltransferase KMT1F	SETDB2	[histone-H3]-lysine-9 <i>N</i>-trimethyltransferase
epoxide hydrolase 3	EPHX3	11,12-EET epoxide hydrolase // 15,15-EET epoxide hydrolase // 8,9-EET epoxide hydrolase // (13<i>S</i>,14<i>S</i>)-epoxy-maresin epoxide hydrolase // vernolate epoxide hydrolase // (9Z,12Z)-15,16-epoxyoctadeca-9,12-dienoate epoxide hydrolase // (12Z,15Z)-9,10-epoxyoctadeca-12,15-dienoate epoxide hydrolase // Epoxide hydrolase 3 // 5,6-EET epoxide hydrolase
Serine/threonine-protein kinase 11	STK11	Serine/threonine-protein kinase 11
Endoribonuclease	ERN1	Endoribonuclease
Eyes absent homolog 1	EYA1	Eyes absent homolog 1
Lysosomal alpha-mannosidase E peptide	MAN2B1	Lysosomal alpha-mannosidase E peptide // Lysosomal alpha-mannosidase E peptide
Ribosomal protein S6 kinase alpha-6	RPS6KA6	Ribosomal protein S6 kinase alpha-6
retinol dehydrogenase 9	DHRS9	3&alpha;-hydroxysteroid dehydrogenase // retinol dehydrogenase 9 // retinol dehydrogenase 9 // 3&alpha;-hydroxysteroid dehydrogenase // <i>all-trans</i>-retinol dehydrogenase
Katanin p60 ATPase-containing subunit A-like 2	KATNAL2	Katanin p60 ATPase-containing subunit A-like 2
Probable peptidyl-tRNA hydrolase	PTRH1	Probable peptidyl-tRNA hydrolase
Alpha-1,2-mannosyltransferase ALG9	ALG9	dolichyl-<em>P</em>-Man:Man<small><sub>8</sub></small>GlcNAc<small><sub>2</sub></small>-<em>PP</em>-dolichol &alpha;-1,2-mannosyltransferase // dolichyl-<em>P</em>-Man:Man<small><sub>6</sub></small>GlcNAc<small><sub>2</sub></small>-<em>PP</em>-dolichol &alpha;-1,2-mannosyltransferase
Lysophospholipid acyltransferase 1	MBOAT1	Lysophospholipid acyltransferase 1
chromodomain Y-like protein	CDYL	Chromodomain Y-like protein
Acyloxyacyl hydrolase large subunit	AOAH	Acyloxyacyl hydrolase large subunit
&alpha;-<em>N</em>-acetylneuraminyl-2,3-&beta;-galactosyl-1,3-<em>N</em>-acetylgalactosaminide 6-&alpha;-sialyltransferase	ST6GALNAC4	&alpha;-<em>N</em>-acetylneuraminyl-2,3-&beta;-galactosyl-1,3-<em>N</em>-acetylgalactosaminide 6-&alpha;-sialyltransferase
dual specificity phosphatase	HS17246	dual specificity phosphatase // dual specificity phosphatase
tRNA wybutosine-synthesizing protein 4 homolog	LCMT2	7-(3-amino-3-methylcarboxypropyl)-wyosine carboxycarbonylase // 7-(3-amino-3-carboxypropyl)-wyosine methyltransferase
peptidyl-prolyl cis-trans isomerase	HS17382	peptidyl-prolyl cis-trans isomerase
Ubiquitin-conjugating enzyme E2 B	UBE2B	Ubiquitin-conjugating enzyme E2 B
Mitogen-activated protein kinase kinase kinase 13	MAP3K13	Mitogen-activated protein kinase kinase kinase 13
Galactoside-binding soluble lectin 13	LGALS13	Galactoside-binding soluble lectin 13
Acyl-CoA wax alcohol acyltransferase 1	AWAT1	Acyl-CoA wax alcohol acyltransferase 1 // Acyl-CoA wax alcohol acyltransferase 1 // Acyl-CoA wax alcohol acyltransferase 1 // Acyl-CoA wax alcohol acyltransferase 1
cytochrome P450 2B6	CYP2B6	bupropion hydroxylase
Phosphatidylcholine:ceramide cholinephosphotransferase 1	SGMS1	sphingomyelin synthase
MAP/microtubule affinity-regulating kinase 3	MARK3	MAP/microtubule affinity-regulating kinase 3
Receptor-type tyrosine-protein phosphatase R	PTPRR	Receptor-type tyrosine-protein phosphatase R
acetyl-CoA acetyltransferase	ACAT2	acetyl-CoA acetyltransferase // acetyl-CoA acetyltransferase
folylpolyglutamate synthase	FPGS	folylpolyglutamate synthase // folylpolyglutamate synthase
protein phosphatase 1, regulatory subunit 10	PPP1R10	protein phosphatase
phospholipase A/<i>N</i>-acyltransferase 4	PLAAT4	phospholipase A<small><sub>1</sub></small> // phosphatidylcholine:plasmenylethanolamine <i>N</i>-arachidonoyltransferase
dCTP pyrophosphatase 1	DCTPP1	dCTP pyrophosphatase 1
Eosinophil lysophospholipase	CLC	Eosinophil lysophospholipase
Arylsulfatase J	ARSJ	Arylsulfatase J // Arylsulfatase J
tubulin polyglutamylase TTLL6	TTLL6	tubulin polyglutamylase
Insulin-degrading enzyme	IDE	Insulin-degrading enzyme
serine/threonine kinase 23	SRPK3	serine/threonine kinase 23
Proteasome subunit beta type-8	PSMB8	Proteasome subunit beta type-8
Mono-ADP-ribosyltransferase sirtuin-6	SIRT6	Mono-ADP-ribosyltransferase sirtuin-6
Putative L-aspartate dehydrogenase	ASPDH	Putative L-aspartate dehydrogenase
protein N-terminal methyltransferase	NTMT1	protein N-terminal methyltransferase // protein N-terminal methyltransferase // protein N-terminal methyltransferase // protein N-terminal methyltransferase // protein N-terminal methyltransferase // protein N-terminal methyltransferase // protein N-terminal methyltransferase
Proteasome subunit alpha type-7-like	PSMA8	Proteasome subunit alpha type-7-like
Protein disulfide-isomerase A4	PDIA4	Protein disulfide-isomerase A4 // Protein disulfide-isomerase A4
Epithelial discoidin domain-containing receptor 1	DDR1	epithelial discoidin domain receptor 1 precursor
Prostasin heavy chain	PRSS8	Prostasin heavy chain // Prostasin heavy chain // Prostasin heavy chain // Prostasin heavy chain
proteasome subunit alpha type	HS17573	proteasome subunit alpha type
mitogen activated kinase kinase kinase 14	HS17691	mitogen activated kinase kinase kinase 14
Probable serine protease HTRA3	HTRA3	Probable serine protease HTRA3 // Probable serine protease HTRA3 // Probable serine protease HTRA3 // Probable serine protease HTRA3
DNA-dependent protein kinase catalytic subunit	PRKDC	DNA-dependent protein kinase catalytic subunit
TNF receptor-associated factor 2	TRAF2	RING-type E3 ubiquitin transferase
UDP-glucuronosyltransferase 1-4	UGT1A4	bilirubin glucuronosyltransferase (C<sub>12</sub> isomer-forming) // bilirubin glucuronosyltransferase (C<sub>8</sub> isomer-forming) // bilirubin glucuronoside glucuronosyltransferase // bilirubin glucuronoside glucuronosyltransferase // nicotine glucuronosyltransferase // cotinine glucuronosyltransferase
1-acyl-sn-glycerol-3-phosphate acyltransferase alpha	AGPAT1	1-alkyl-sn-glycero-3-phosphate acyltransferase // 1-acyl-sn-glycero-3-phosphate acyltransferase
N-acetylated-alpha-linked acidic dipeptidase 2	NAALAD2	N-acetylated-alpha-linked acidic dipeptidase 2
MAP kinase-interacting serine/threonine-protein kinase 1	MKNK1	MAP kinase-interacting serine/threonine-protein kinase 1
dimethylarginine dimethylaminohydrolase 1	DDAH1	dimethylarginine dimethylaminohydrolase
Adenylate cyclase type 8	ADCY8	Adenylate cyclase type 8
hexokinase HKDC1	HKDC1	glucose phosphorylase // mannose phosphorylase // glucose phosphorylase // hexose phosphorylase
inositol-trisphosphate 3-kinase A	ITPKA	1-D-myo-inositol-trisphosphate 3-kinase
Protein phosphatase 1B	PPM1B	Protein phosphatase 1B
ubiquitin carboxyl terminal hydrolase 22	HS17706	ubiquitin carboxyl terminal hydrolase 22
histone H3 lysine-9 <i>N</i>-methyltransferase PRDM16	PRDM16	histone H3 lysine-9 <i>N</i>-methyltransferase
tetraiodothyroacetate acyl UDP-glucuronosyltransferase		tetraiodothyroacetate acyl UDP-glucuronosyltransferase
D-2-hydroxyglutarate dehydrogenase, mitochondrial	D2HGDH	D-2-hydroxyglutarate dehydrogenase
Serum paraoxonase/arylesterase 2	PON2	Serum paraoxonase/arylesterase 2 // Serum paraoxonase/arylesterase 2 // Serum paraoxonase/arylesterase 2 // Serum paraoxonase/arylesterase 2 // Serum paraoxonase/arylesterase 2 // Serum paraoxonase/arylesterase 2
Cytosolic 5'-nucleotidase 3	NT5C3A	5'-nucleotidase // 5'-nucleotidase
[F-actin]-monooxygenase MICAL1	MICAL1	F-actin monooxygenase // F-actin monooxygenase
fucose-1-phosphate guanylyltransferase	FPGT	fucose-1-phosphate guanylyltransferase
Ubiquitin carboxyl-terminal hydrolase 42	USP42	Ubiquitin carboxyl-terminal hydrolase 42
DNA-directed RNA polymerase III subunit RPC2	POLR3B	DNA-directed RNA polymerase III subunit RPC2
Chymotrypsin B2 chain C	CTRB2	Chymotrypsin B2 chain C
L-2-hydroxyglutarate dehydrogenase, mitochondrial	L2HGDH	L-2-hydroxyglutarate dehydrogenase, mitochondrial
lactosylceramide 1,3-<i>N</i>-acetyl-&beta;-D-glucosaminyltransferase	B3GNT5	lactosylceramide 1,3-<i>N</i>-acetyl-&beta;-D-glucosaminyltransferase
Dual specificity protein phosphatase 13	DUSP13	Dual specificity protein phosphatase 13 // Dual specificity protein phosphatase 13
tyrosine-protein kinase JAK2	JAK2	Tyrosine-protein kinase JAK2 // tyrosine-protein kinase JAK2
Sulfotransferase 1A1	SULT1A1	Sulfotransferase 1A1 // Sulfotransferase 1A1 // Sulfotransferase 1A1 // Sulfotransferase 1A1 // Sulfotransferase 1A1
Ubiquitin carboxyl-terminal hydrolase 10	USP10	Ubiquitin carboxyl-terminal hydrolase 10
Ubiquitin/ISG15-conjugating enzyme E2 L6	UBE2L6	Ubiquitin/ISG15-conjugating enzyme E2 L6
Cytochrome P450 1B1	CYP1B1	melatonin 6-hydroxylase
NADP-dependent malic enzyme, mitochondrial	ME3	NADP-dependent malic enzyme, mitochondrial // NADP-dependent malic enzyme, mitochondrial
glycerol-3-phosphate acyltransferase 3	GPAT3	glycerol-3-phosphate acyltransferase // glycerol-3-phosphate acyltransferase
lysine-specific demethylase 5B	KDM5B	[histone H3]-N<sup>6</sup>,N<sup>6</sup>,N<sup>6</sup>-trimethyl-L-lysine-4 demethylase
cap-specific mRNA (nucleoside-2'-<i>O</i>-)-methyltransferase 2	CMTR2	mRNA (nucleoside-2'-<i>O</i>)-methyltransferase 2
cytoplasmic aconitate hydratase	ACO1	Cytoplasmic aconitate hydratase // aconitate hydratase
protein phosphatase methylesterase-1	PPME1	protein phosphatase methylesterase
glycoprotein-<em>N</em>-acetylgalactosamine 3-&beta;-galactosyltransferase 1	C1GALT1	glycoprotein-<em>N</em>-acetylgalactosamine 3-&beta;-galactosyltransferase
Guanylate cyclase soluble subunit beta-2	GUCY1B2	Guanylate cyclase soluble subunit beta-2
Anti-Muellerian hormone type-2 receptor	AMHR2	Anti-Muellerian hormone type-2 receptor
adenylate kinase isoenzyme 1	AK1	adenylate kinase
peptidylprolyl cis-trans isomerase A-like 4A	PPIAL4A	DJ328E19.1
GDP-fucose protein O-fucosyltransferase 2	POFUT2	GDP-fucose protein O-fucosyltransferase 2
UDP-GalNAc:&beta;-1,3-<i>N</i>-acetylgalactosaminyltransferase 1	B3GALNT1	globotriaosylceramide 3-&beta;-<em>N</em>-acetylgalactosaminyltransferase
histone-lysine <em>N</em>-methyltransferase KMT5B	KMT5B	[histone-H4]-lysine-20 <i>N</i>-methyltransferase
Ubiquitin-like modifier-activating enzyme 5	UBA5	Ubiquitin-like modifier-activating enzyme 5
peptidyl-prolyl cis-trans isomerase	HS16999	peptidyl-prolyl cis-trans isomerase
Mitotic checkpoint serine/threonine-protein kinase BUB1	BUB1	Mitotic checkpoint serine/threonine-protein kinase BUB1
Methionyl-tRNA formyltransferase, mitochondrial	MTFMT	Methionyl-tRNA formyltransferase, mitochondrial
Ubiquitin-conjugating enzyme E2 G2	UBE2G2	Ubiquitin-conjugating enzyme E2 G2
L-fucose kinase	FCSK	L-fucose kinase
type I iodothyronine deiodinase	DIO1	Type I iodothyronine deiodinase // Type I iodothyronine deiodinase // Type I iodothyronine deiodinase // Type I iodothyronine deiodinase
Rhomboid-related protein 2	RHBDL2	Rhomboid-related protein 2
BMP-2-inducible protein kinase	BMP2K	BMP-2-inducible protein kinase
Aminopeptidase N	ANPEP	Aminopeptidase N // Aminopeptidase N
Calcium/calmodulin-dependent 3',5'-cyclic nucleotide phosphodiesterase 1B	PDE1B	Calcium/calmodulin-dependent 3',5'-cyclic nucleotide phosphodiesterase 1B
ceramide synthase 1	CERS1	dihydroceramide synthase
Tyrosine-protein phosphatase non-receptor type 14	PTPN14	Tyrosine-protein phosphatase non-receptor type 14
Carbonic anhydrase 9	CA9	Carbonic anhydrase 9
Lysosomal acid lipase/cholesteryl ester hydrolase	LIPA	Lysosomal acid lipase/cholesteryl ester hydrolase
Poly [ADP-ribose] polymerase 11	PARP11	Poly [ADP-ribose] polymerase 11
mannosyl-oligosaccharide 1,2-&alpha;-mannosidase IC	MAN1C1	Man<sub>8</sub>GlcNAc<sub>2</sub> isomer 8A<sub>1,2,3</sub>B<sub>1,2</sub> 1,2-&alpha;-mannosidase // Man<sub>7</sub>GlcNAc<sub>2</sub> isomer 7A<sub>1,2,3</sub>B<sub>1</sub> 1,2-&alpha;-mannosidase // Man<sub>7</sub>GlcNAc<sub>2</sub> isomer 7A<sub>1,2,3</sub>B<sub>2</sub> 1,2-&alpha;-mannosidase // Man<sub>6</sub>GlcNAc<sub>2</sub> isomer 6A<sub>1,2</sub>B<sub>2</sub> 1,2-&alpha;-mannosidase //…
peptidyl-prolyl cis-trans isomerase	HS13141	peptidyl-prolyl cis-trans isomerase
Probable ubiquitin carboxyl-terminal hydrolase CYLD	CYLD	Probable ubiquitin carboxyl-terminal hydrolase CYLD
lysine-specific demethylase 4B	KDM4B	[histone H3]-N<sup>6</sup>,N<sup>6</sup>,N<sup>6</sup>-trimethyl-L-lysine-36 demethylase // [histone H3]-N<sup>6</sup>,N<sup>6</sup>,N<sup>6</sup>-trimethyl-L-lysine-9 demethylase
Ubiquitin-conjugating enzyme E2 E1	UBE2E1	Ubiquitin-conjugating enzyme E2 E1
peptide methionine sulfoxide reductase		peptide methionine sulfoxide reductase // peptide methionine sulfoxide reductase
Ubiquitin carboxyl-terminal hydrolase 40	USP40	Ubiquitin carboxyl-terminal hydrolase 40
xylan 1,4-beta-xylosidase 1	XBX1	xylan 1,4-beta-xylosidase 1
Serine/threonine-protein kinase 3	STK3	Serine/threonine-protein kinase 3
Putative adenosylhomocysteinase 3	AHCYL2	Putative adenosylhomocysteinase 3
Phosphotidylinositol phosphatase PTPRQ	PTPRQ	Phosphotidylinositol phosphatase PTPRQ
Serine/threonine-protein kinase Chk2	CHEK2	Serine/threonine-protein kinase Chk2
sorbitol dehydrogenase	SORD	sorbitol dehydrogenase // sorbitol dehydrogenase // sorbitol dehydrogenase // sorbitol dehydrogenase
Probable tRNA pseudouridine synthase 2	TRUB2	Probable tRNA pseudouridine synthase 2
DNA topoisomerase 1	TOP1	DNA topoisomerase 1
indoleamine 2,3-dioxygenase 2	IDO2	tryptophan 2,3-dioxygenase
Tankyrase-2	TNKS2	Tankyrase-2
Ribosomal protein S6 kinase beta-1	RPS6KB1	Ribosomal protein S6 kinase beta-1
histone acetyltransferase MYST2	KAT7	Histone acetyltransferase MYST2
Ubiquitin carboxyl-terminal hydrolase 38	USP38	Ubiquitin carboxyl-terminal hydrolase 38
Lipid phosphate phosphatase-related protein type 3	PLPPR3	Lipid phosphate phosphatase-related protein type 3
&beta;-1,4-galactosyltransferase 1	B4GALT1	&beta;-<em>N</em>-acetylglucosaminylglycopeptide &beta;-1,4-galactosyltransferase // neolactoheptaosylceramide &beta;-1,4-galactosyltransferase // neolactopentaosylceramide &beta;-1,4-galactosyltransferase // lactotriaosylceramide &beta;-1,4-galactosyltransferase // &beta;-<em>N</em>-acetylglucosaminylglycopeptide &beta;-1,4-galactosyltransferase // &beta;-<em>N</em>-acetylglucosaminylglycopeptid…
DNA polymerase eta	POLH	DNA polymerase eta
ATP-dependent RNA helicase DDX42	DDX42	ATP-dependent RNA helicase DDX42
ADP-ribosyl cyclase 1	CD38	nicotinate-adenine dinucleotide phosphate synthase // ADP-ribosyl cyclase // cyclic ADP-ribose hydrolase // NAD+ nucleosidase
serine/threonine kinase	SLK	serine/threonine kinase
N(2),N(2)-dimethylguanosine tRNA methyltransferase	TRMT1	N(2),N(2)-dimethylguanosine tRNA methyltransferase // N(2),N(2)-dimethylguanosine tRNA methyltransferase // N(2),N(2)-dimethylguanosine tRNA methyltransferase // N(2),N(2)-dimethylguanosine tRNA methyltransferase
synaptojanin 1	SYNJ1	Synaptojanin-1 // inositol-1,4,5-trisphosphate 5-phosphatase // phosphatidylinositol-3,4,5-trisphosphate 5-phosphatase // inositol-1,3,4,5-tetrakisphosphate 5-phosphatase // phosphatidylinositol-4,5-bisphosphate 5-phosphatase
NUAK family SNF1-like kinase 1	NUAK1	NUAK family SNF1-like kinase 1
Complement C1r subcomponent light chain	C1R	Complement C1r subcomponent light chain
very long-chain acyl-CoA synthetase	SLC27A2	2-methyl branched fatty acid-CoA ligase // very long-chain acyl-CoA synthetase // 3-methyl-branched fatty acid-CoA ligase // Very long-chain acyl-CoA synthetase // palmitate-CoA ligase // Very long-chain acyl-CoA synthetase // Very long-chain acyl-CoA synthetase // fatty acid-CoA ligase
fatty-acid-Coenzyme A ligase, long-chain 6	FACL6	fatty-acid-Coenzyme A ligase, long-chain 6
Furin	FURIN	Furin
proline dehydrogenase 2	PRODH2	hydroxy-L-proline oxidase
Probable alanyl-tRNA synthetase, mitochondrial	AARS2	Probable alanyl-tRNA synthetase, mitochondrial
MOCS1B	MOCS1	cyclic pyaropterin phosphate synthase
Putative ATP-dependent Clp protease proteolytic subunit, mitochondrial	CLPP	Putative ATP-dependent Clp protease proteolytic subunit, mitochondrial
galactokinase	GALK1	galactokinase
Glycerophosphodiester phosphodiesterase domain-containing protein 1	GDPD1	Glycerophosphodiester phosphodiesterase domain-containing protein 1
<i>N</i>-acetyl-&beta;-D-glucosaminide &beta;-(1,3)-galactosyltransferase 1	B3GALT1	UDP-galactose:lactotriaosylceramide &beta;-1,3-galactosyltransferase // UDP-galactose:&beta;-<i>N</i>-acetyl-glucosamine &beta;-1,3-galactosyltransferase
2-lysophospholipase D	ENPP2	<i>N</i>-acyl-1-acyl-2-lysophosphatidylethanolamine phosphodiesterase // alkenylglycerophosphocholine phosphodiesterase // alkenylglycerophosphoethanolamine phosphodiesterase // <i>N</i>-arachidonoyl-1-acyl-2-lysophosphatidylethanolamine phosphodiesterase
Calcium/calmodulin-dependent protein kinase type 1B	PNCK	Calcium/calmodulin-dependent protein kinase type 1B
Bile salt-activated lipase	CEL	Bile salt-activated lipase // Bile salt-activated lipase
tyrosine phosphatase TPTE	HS13610	tyrosine phosphatase TPTE
Protein kinase C epsilon type	PRKCE	Protein kinase C epsilon type // Protein kinase C epsilon type
Mitogen-activated protein kinase kinase kinase 14	MAP3K14	Mitogen-activated protein kinase kinase kinase 14
Serine/threonine-protein kinase Nek9	NEK9	Serine/threonine-protein kinase Nek9
phosphatidylinositol-4-phosphate 5-kinase, type 1 gamma	PIP5K1C	phosphatidylinositol 4 phosphate 5 kinase
angiotensin-converting enzyme	ACE	peptidyl-dipeptidase // peptidyl-dipeptidase
Poly(A)-specific ribonuclease PARN	PARN	Poly(A)-specific ribonuclease PARN
Arylsulfatase G	ARSG	Arylsulfatase G // Arylsulfatase G
4-beta-galactosyltransferase	GTA	4-beta-galactosyltransferase
cytochrome P450 CYP4F3	CYP4F3	docosahexaenoate &omega;-hydroxylase // icosapentaenoate &omega;-hydroxylase // arachidonate &omega;-hydroxylase
N-acetylated-alpha-linked acidic dipeptidase-like protein	NAALADL1	N-acetylated-alpha-linked acidic dipeptidase-like protein
Cytosolic purine 5'-nucleotidase	NT5C2	Cytosolic purine 5'-nucleotidase // Cytosolic purine 5'-nucleotidase // Cytosolic purine 5'-nucleotidase
Protein-glutamine gamma-glutamyltransferase E 27 kDa catalytic chain	TGM3	Protein-glutamine gamma-glutamyltransferase E 27 kDa catalytic chain
Deoxyribonuclease-1	DNASE1	Deoxyribonuclease-1
Estrogen sulfotransferase	SULT1E1	Estrogen sulfotransferase // Estrogen sulfotransferase
Cytochrome P450 2U1	CYP2U1	Cytochrome P450 2U1 // Cytochrome P450 2U1 // Cytochrome P450 2U1 // Cytochrome P450 2U1 // Cytochrome P450 2U1 // Cytochrome P450 2U1 // Cytochrome P450 2U1 // Cytochrome P450 2U1 // Cytochrome P450 2U1 // Cytochrome P450 2U1
UDP-glucose 6-dehydrogenase	UGDH	UDP-glucose 6-dehydrogenase
Serine/threonine-protein kinase Nek1	NEK1	Serine/threonine-protein kinase Nek1
Ribokinase	RBKS	Ribokinase
Testis-specific serine/threonine-protein kinase 4	TSSK4	Testis-specific serine/threonine-protein kinase 4
MAP kinase-activated protein kinase 5	MAPKAPK5	MAP kinase-activated protein kinase 5
cytochrome P450 2A6	CYP2A6	cytochrome P450 2A6 // cytochrome P450 2A6 // cytochrome P450 2A6 // cytochrome P450 2A6 // cytochrome P450 2A6 // cytochrome P450 2A6 // cytochrome P450 2A6 // cytochrome P450 2A6 // cytochrome P450 2A6 // cytochrome P450 2A6 // nicotine,NADPH:oxygen oxidoreductase // nicotine hydroxylase // cotinine,NADPH:oxygen oxidoreductase // 5'-hydroxycotinine synthetase // cotinine hydroxylase
Alanyl-tRNA synthetase, cytoplasmic	AARS1	Alanyl-tRNA synthetase, cytoplasmic
NADPH oxidase 1	NOX1	NADPH oxidase // NADPH oxidase
Tyrosine-protein kinase-like 7	PTK7	Tyrosine-protein kinase-like 7
tyrosine phosphatase	HS17623	tyrosine phosphatase
Tyrosine-protein kinase BAZ1B	BAZ1B	Tyrosine-protein kinase BAZ1B
microtubule-associated serine/threonine-protein kinase-like	MASTL	Microtubule-associated serine/threonine-protein kinase-like
histone-lysine <em>N</em>-methyltransferase KMT2D	KMT2B	[histone-H3]-lysine-4 <i>N</i>-methyltransferase
cytochrome P450 3A4	CYP3A4	1,8-cineole 2-<i>exo</i>-monooxygenase // albendazole monooxygenase // testosterone 6&beta;-hydroxylase // apigenin 3'-hydroxylase // tamarixetin 4'-<i>O</i>-demethylase // lithocholate monooxygenase // taurochenodeoxycholate monooxygenase // quinine monooxygenase
pyruvate dehydrogenase phosphatase isoenzyme 2	KIAA1348	pyruvate dehydrogenase phosphatase isoenzyme 2 // pyruvate dehydrogenase phosphatase isoenzyme 2
Protein farnesyltransferase/geranylgeranyltransferase type-1 subunit alpha	FNTA	Protein farnesyltransferase/geranylgeranyltransferase type-1 subunit alpha // Protein farnesyltransferase/geranylgeranyltransferase type-1 subunit alpha
phosphoinositide-3-kinase catalytic subunit p100	PIK3C3	Phosphatidylinositol 3-kinase catalytic subunit type 3
Probable serine protease HTRA4	HTRA4	Probable serine protease HTRA4 // Probable serine protease HTRA4 // Probable serine protease HTRA4 // Probable serine protease HTRA4
Vascular endothelial growth factor receptor 2	KDR	Vascular endothelial growth factor receptor 2
lathosterol oxidase	SC5DL	5&alpha;-cholest-7,24-dien-3&beta;-ol,NAD(P)H:oxygen 5-oxidoreductase // 5&alpha;-cholest-7-en-3&beta;-ol,NAD(P)H:oxygen 5-oxidoreductase
Serine/threonine-protein phosphatase with EF-hands 2	PPEF2	Serine/threonine-protein phosphatase with EF-hands 2
prostaglandin E synthase 3	PTGES3	prostaglandin E synthase
TAU-TUBULIN KINASE	TTBK2	TAU-TUBULIN KINASE
Geranylgeranyl transferase type-2 subunit beta	RABGGTB	Geranylgeranyl transferase type-2 subunit beta
Alpha-mannosidase 2C1	MAN2C1	Alpha-mannosidase 2C1
Myosin light chain kinase family member 4	MYLK4	Myosin light chain kinase family member 4
Glutaminyl-tRNA synthetase	QARS1	Glutaminyl-tRNA synthetase
[&alpha;-tubulin]-N<sup>6</sup>-acetyl-L-lysine deacatylase HDAC6	HDAC6	[&alpha;-tubulin]-N<sup>6</sup>-acetyl-L-lysine deacatylase
glycerol-3-phosphate acyltransferase 2	GPAT2	glycerol-3-phosphate acyltransferase // glycerol-3-phosphate acyltransferase
ectonucleoside triphosphate diphosphohydrolase 2	ENTPD2	nucleoside triphosphate diphosphohydrolase
glucuronyl-galactosyl-proteoglycan 4-&alpha;-<i>N</i>-acetylglucosaminyltransferase 1	EXTL3	glucuronyl-galactosyl-proteoglycan 4-alpha-N-acetylglucosaminyltransferase
lipoyl synthase	LIAS	lipoyl synthase
steroid 11&beta;-hydroxylase CYP11B1	CYP11B1	testosterone 11&beta;-hydroxylase // androstenedione 11&beta;-hydroxylase // 11-deoxycorticosterone 11&beta;-hydroxylase // 11-deoxycortisol 11&beta;-hydroxylase // steroid 11&beta;-monooxygenase
Glycyl-tRNA synthetase	GARS1	Glycyl-tRNA synthetase
1-phosphatidylinositol-4,5-bisphosphate phosphodiesterase delta-3	PLCD3	1-phosphatidylinositol-4,5-bisphosphate phosphodiesterase delta-3
Dipeptidyl peptidase 9	DPP9	Dipeptidyl peptidase 9
Ephrin type-A receptor 2	EPHA2	Ephrin type-A receptor 2
Histone deacetylase 7	HDAC7	Histone deacetylase 7
Kallikrein-related peptidase-7	KLK7	Kallikrein-7
Receptor-type tyrosine-protein phosphatase H	PTPRH	Receptor-type tyrosine-protein phosphatase H
galactosylceramide sulfotransferase	GAL3ST1	digalactosylceramide sulfotransferase // &beta;-galactosyl-<i>N</i>-acylsphingosine sulfotransferase // galactosylceramide sulfotransferase
Acyl-CoA synthetase short-chain family member 3, mitochondrial	ACSS3	Acyl-CoA synthetase short-chain family member 3, mitochondrial
N-acetylgalactosamine kinase	GALK2	N-acetylgalactosamine kinase // N-acetylgalactosamine kinase
N-acetylglucosamine-1-phosphotransferase subunit beta	GNPTAB	N-acetylglucosamine-1-phosphotransferase subunit beta
ATP-dependent DNA helicase PIF1	PIF1	ATP-dependent DNA helicase PIF1
1-phosphatidylinositol 4,5-bisphosphate phosphodiesterase &epsilon;-1	PLCE1	1-phosphatidylinositol-4,5-bisphosphate phosphodiesterase
FK506 binding 6	HS14171	FK506 binding 6
Poly [ADP-ribose] polymerase 8	PARP8	Poly [ADP-ribose] polymerase 8
Eukaryotic translation initiation factor 2-alpha kinase 3	EIF2AK3	Eukaryotic translation initiation factor 2-alpha kinase 3
Mitogen-activated protein kinase kinase kinase 1	MAP3K1	Mitogen-activated protein kinase kinase kinase 1
Acyl-coenzyme A thioesterase 12	ACOT12	Acyl-coenzyme A thioesterase 12
Proto-oncogene tyrosine-protein kinase ABL1	ABL1	Proto-oncogene tyrosine-protein kinase ABL1
Mitogen-activated protein kinase kinase kinase kinase 5	MAP4K5	Mitogen-activated protein kinase kinase kinase kinase 5
Putative serine/threonine-protein kinase-like protein PLK5	PLK5	Putative serine/threonine-protein kinase-like protein PLK5
1,25-dihydroxyvitamin D(3) 24-hydroxylase, mitochondrial	CYP24A1	1,25-dihydroxyvitamin D(3) 24-hydroxylase // 1,25-dihydroxyvitamin D(3) 24-hydroxylase
Citron Rho-interacting kinase	CIT	Citron Rho interacting serine/threonine kinase 21 // Citron Rho-interacting kinase
arachidonate 15-lipoxygenase	ALOX15	(17<i>S</i>)-HpDHA (10S)-lipoxygenase // (14S)-HpDHE hydrolase // (17<i>S</i>)-HpDHA hydrolase // anandamide (15S)-lipoxygenase // 15S-HETE synthase // DHA (17S)-lipoxygenase
Biliverdin reductase A	BLVRA	biliverdin reductase
Tyrosine-protein kinase JAK1	JAK1	Tyrosine-protein kinase JAK1 // Tyrosine-protein kinase JAK1
Serine/threonine-protein kinase PLK4	PLK4	Serine/threonine-protein kinase PLK4 // Serine/threonine-protein kinase PLK4
Adenylate cyclase type 10	ADCY10	Adenylate cyclase type 10
liprin alpha	PPFIA3	protein tyrosine phosphatase, receptor type, f polypeptide (PTPRF), interacting protein (liprin), alpha 3
Focal adhesion kinase 1	PTK2	Focal adhesion kinase 1 // Focal adhesion kinase 1
glucosylceramide &beta;-1,4-galactosyltransferase	B4GALT6	glucosylceramide &beta;-1,4-galactosyltransferase
&gamma;-butyrobetaine dioxygenase	BBOX1	&gamma;-butyrobetaine dioxygenase
cysteine dioxygenase	CDO1	cysteine dioxygenase
Serine/threonine-protein kinase Nek5	NEK5	Serine/threonine-protein kinase Nek5
B-Raf proto-oncogene serine/threonine-protein kinase	BRAF	B-Raf proto-oncogene serine/threonine-protein kinase
dimethylarginine dimethylaminohydrolase 2	DDAH2	dimethylarginine dimethylaminohydrolase
Complement factor I light chain	CFI	Complement factor I light chain // Complement factor I light chain
2-amino-3-carboxymuconate-6-semialdehyde decarboxylase	ACMSD	2-amino 3-carboxymuconate 6-semialdehyde decarboxylase
cGMP-inhibited 3',5'-cyclic phosphodiesterase A	PDE3A	cGMP-inhibited 3',5'-cyclic phosphodiesterase A
Cell division cycle 7-related protein kinase	CDC7	Cell division cycle 7-related protein kinase
Alcohol dehydrogenase class 4 mu/sigma chain	ADH7	Alcohol dehydrogenase class 4 mu/sigma chain
D-dopachrome decarboxylase	DDT	D-dopachrome decarboxylase
&beta;-1,3-galactosyltransferase 5	B3GALT5	lactotriaosylceramide &beta;-1,3-galactosyltransferase // globotetraosylceramide &beta;-1,3-galactosyltransferase // globotetraosylceramide &beta;-1,3-galactosyltransferase // &beta;-D-GlcNAc-(1->3)-&beta;-D-Gal-(1->4)-D-Glc 3''-galactosyltransferase
Serine/threonine-protein kinase VRK2	VRK2	Serine/threonine-protein kinase VRK2
Activin receptor type-1C	ACVR1C	Activin receptor type-1C
Testis-specific serine/threonine-protein kinase 3	TSSK3	Testis-specific serine/threonine-protein kinase 3
DNA nucleotidylexotransferase	DNTT	DNA nucleotidylexotransferase
cis-aconitate decarboxylase	ACOD1	<i>cis</i>-aconitate decarboxylase
Dual specificity protein phosphatase 19	DUSP19	Dual specificity protein phosphatase 19 // Dual specificity protein phosphatase 19
Polypeptide N-acetylgalactosaminyltransferase 2 soluble form	GALNT2	Polypeptide N-acetylgalactosaminyltransferase 2 soluble form
protein-tyrosine sulfotransferase 1	TPST1	tyrosine sulfotransferase
nuclear receptor coactivator 1	NCOA1	Nuclear receptor coactivator 1
&alpha;-dystroglycan &beta;1,4-xylosyltransferase	RXYLT1	&alpha;-dystroglycan &beta;1,4-xylosyltransferase
Heparan sulfate glucosamine 3-O-sulfotransferase 4	HS3ST4	Heparan sulfate glucosamine 3-O-sulfotransferase 4 // Heparan sulfate glucosamine 3-O-sulfotransferase 4
GPI-linked NAD(P)(+)--arginine ADP-ribosyltransferase 1	ART1	GPI-linked NAD(P)(+)--arginine ADP-ribosyltransferase 1 // GPI-linked NAD(P)(+)--arginine ADP-ribosyltransferase 1
diphosphoinositol polyphosphate phosphohydrolase 3&beta;	NUDT11	adenosine tetraphosphate phosphohydrolase // adenosine pentaphosphate phosphohydrolase
mitogen-activated protein kinase 14	MAPK14	protein kinase
26S protease regulatory subunit 7	PSMC2	26S protease regulatory subunit 7
cAMP and cAMP-inhibited cGMP 3',5'-cyclic phosphodiesterase 10A	PDE10A	cAMP and cAMP-inhibited cGMP 3',5'-cyclic phosphodiesterase 10A // cAMP and cAMP-inhibited cGMP 3',5'-cyclic phosphodiesterase 10A
Serine/threonine-protein kinase receptor R3	ACVRL1	Serine/threonine-protein kinase receptor R3
maltase-glucoamylase (fragment)	HS14744	maltase-glucoamylase (fragment) // maltase-glucoamylase (fragment) // maltase-glucoamylase (fragment)
TCDD-inducible poly [ADP-ribose] polymerase	TIPARP	TCDD-inducible poly [ADP-ribose] polymerase
alcohol dehydrogenase 6	ADH6	alcohol dehydrogenase // alcohol dehydrogenase // alcohol dehydrogenase
Casein kinase I isoform epsilon	CSNK1E	Casein kinase I isoform epsilon
Muscle, skeletal receptor tyrosine protein kinase	MUSK	Muscle, skeletal receptor tyrosine protein kinase
tRNA (guanine-N(7)-)-methyltransferase	METTL1	tRNA (guanine-N(7)-)-methyltransferase
Xaa-Pro dipeptidase	PEPD	Xaa-Pro dipeptidase
Ubiquitin-conjugating enzyme E2 S	UBE2S	Ubiquitin-conjugating enzyme E2 S
Histone deacetylase 11	HDAC11	Histone deacetylase 11
Low molecular weight phosphotyrosine protein phosphatase	ACP1	Low molecular weight phosphotyrosine protein phosphatase // Low molecular weight phosphotyrosine protein phosphatase
histone-lysine N-methyltransferase PRDM7	PRDM7	histone-lysine N-methyltransferase
&beta;-galactoside alpha-2,6-sialyltransferase 2	ST6GAL2	&beta;-galactoside alpha-2,6-sialyltransferase
aprataxin	APTX	DNA-3'pp5'G guanylate hydrolase // 5'-App5'-DNA adenylate hydrolase
histone-lysine <em>N</em>-methyltransferase SETMAR	SETMAR	[histone-H3]-lysine-36 <i>N</i>-methyltransferase
DNA ligase 3	LIG3	DNA ligase 3
Dual specificity protein phosphatase 22	DUSP22	Dual specificity protein phosphatase 22 // Dual specificity protein phosphatase 22
Biotin--[acetyl-CoA-carboxylase] ligase	HLCS	Biotin--[acetyl-CoA-carboxylase] ligase // Biotin--[acetyl-CoA-carboxylase] ligase // Biotin--[acetyl-CoA-carboxylase] ligase // Biotin--[acetyl-CoA-carboxylase] ligase
Tyrosine-protein kinase ITK/TSK	ITK	Tyrosine-protein kinase ITK/TSK
Ubiquitin carboxyl-terminal hydrolase 3	USP3	Ubiquitin carboxyl-terminal hydrolase 3 // Ubiquitin carboxyl-terminal hydrolase 3
Phosphatidylcholine:ceramide cholinephosphotransferase 2	SGMS2	Phosphatidylcholine:ceramide cholinephosphotransferase 2
60 kDa lysophospholipase	ASPG	platelet-activating factor acetylhydrolase // L-asparaginase
Glutathione S-transferase A3	GSTA3	Glutathione S-transferase A3 // Glutathione S-transferase A3 // Glutathione S-transferase A3
NADH-cytochrome b5 reductase 3	CYB5R3	methemoglobin reductase // NADH-dependent cytochrome <i>b</i>5 reductase
Lysyl oxidase homolog 1	LOXL1	Lysyl oxidase homolog 1
Phosphomannomutase 1	PMM1	Phosphomannomutase 1
phosphatidylinositol 4-kinase type-2 beta	PI4K2B	phosphatidylinositol 4-kinase
malate/&beta;-methylmalate synthase	CLYBL	&beta;-3-methylmalate synthase // malate synthase
Alpha-N-acetylglucosaminidase 77 kDa form	NAGLU	Alpha-N-acetylglucosaminidase 77 kDa form
cellular retinol-binding protein 2	RBP2	cellular retinol-binding protein
Mast cell carboxypeptidase A	CPA3	Mast cell carboxypeptidase A
DNA-directed RNA polymerase II subunit RPB4	POLR2D	DNA-directed RNA polymerase II subunit RPB4
histone-lysine <em>N</em>-methyltransferase KMT5C	KMT5C	[histone-H4]-lysine-20 <i>N</i>-methyltransferase
Stearoyl-CoA desaturase 5	SCD5	Stearoyl-CoA desaturase 5
phosphoglycerate kinase 2	PGK2	phosphoglycerate kinase
Dolichyl pyrophosphate Man9GlcNAc2 alpha-1,3-glucosyltransferase	ALG6	Dolichyl pyrophosphate Man9GlcNAc2 alpha-1,3-glucosyltransferase
Arylsulfatase D	ARSD	Arylsulfatase D // Arylsulfatase D
Peptidyl-prolyl cis-trans isomerase-like 4	PPIL4	Peptidyl-prolyl cis-trans isomerase-like 4
Glucosamine--fructose-6-phosphate aminotransferase [isomerizing] 2	GFPT2	Glucosamine--fructose-6-phosphate aminotransferase [isomerizing] 2
DNA-directed RNA polymerase III subunit RPC7	POLR3G	DNA-directed RNA polymerase III subunit RPC7
RNA polymerase II subunit A C-terminal domain phosphatase SSU72	SSU72	RNA polymerase II subunit A C-terminal domain phosphatase SSU72
Membrane-bound transcription factor site-1 protease	MBTPS1	Membrane-bound transcription factor site-1 protease
peptidyl-prolyl cis-trans isomerase	HS15467	peptidyl-prolyl cis-trans isomerase
Non-receptor tyrosine-protein kinase TNK1	TNK1	Non-receptor tyrosine-protein kinase TNK1
DNA directed RNA polymerase II 13.3 kDa polypeptide	POLR2J3	DNA directed RNA polymerase II 13.3 kDa polypeptide
FK506-binding protein 3	FKBP3	FK506-binding protein 3
&alpha;-(1,2)-fucosyltransferase 1	FUT1	SSEA-3 2-&alpha;-L-fucosyltransferase // type 2 H blood group antigen 2-&alpha;-L-fucosyltransferase
ceruloplasmin	CP	ferroxidase
KINESIN LIGHT CHAIN 1	KLC1	KINESIN LIGHT CHAIN 1
Dynamin-3	DNM3	Dynamin-3
type II inositol-polyphosphate 4-phosphatase	INPP4B	Type II inositol-3,4-bisphosphate 4-phosphatase // Type II inositol-3,4-bisphosphate 4-phosphatase // phosphatidylinositol-3,4-bisphosphate 4-phosphatase // inositol-1,3,4-trisphosphate 4-phosphatase // inositol-3,4-bisphosphate 4-phosphatase
Tyrosine-protein kinase RYK	RYK	Tyrosine-protein kinase RYK
Macrophage-stimulating protein receptor beta chain	MST1R	Macrophage-stimulating protein receptor beta chain
Calcium/calmodulin-dependent protein kinase type II delta chain	CAMK2D	Calcium/calmodulin-dependent protein kinase type II delta chain
AMSH-like protease	STAMBPL1	AMSH-like protease
Tau-tubulin kinase 1	TTBK1	Tau-tubulin kinase 1 // Tau-tubulin kinase 1
cAMP-specific 3',5'-cyclic phosphodiesterase 7B	PDE7B	cAMP-specific 3',5'-cyclic phosphodiesterase 7B
Mitogen-activated protein kinase kinase kinase 5	MAP3K5	Mitogen-activated protein kinase kinase kinase 5
Opsin-5	OPN5	Opsin-5
RAF proto-oncogene serine/threonine-protein kinase	RAF1	RAF proto-oncogene serine/threonine-protein kinase
Serine/threonine-protein kinase N3	PKN3	Serine/threonine-protein kinase N3 // Serine/threonine-protein kinase N3
steryl sulfatase precursor	HS15671	steryl sulfatase precursor
stromelysin-1 precursor	MMP3	stromelysin-1 precursor
peptidyl-prolyl cis-trans isomerase	HS15860	peptidyl-prolyl cis-trans isomerase
inositol-polyphosphate kinase/phosphatase	ITPK1	Inositol-tetrakisphosphate 1-kinase // inositol 1,3,4-triphosphate 5 kinase // inositol 1,3,4-triphosphate 6 kinase // inositol-tetrakisphosphate 1-kinase // myo-inositol-1,3,4,5,6-pentakisphosphate 1-phosphatase // inositol tetraphosphate phosphomutase
Lipoprotein lipase	LPL	Lipoprotein lipase
Pancreatic lipase-related protein 3	PNLIPRP3	Pancreatic lipase-related protein 3
82 kDa matrix metalloproteinase-9	MMP9	82 kDa matrix metalloproteinase-9
Galactocerebrosidase	GALC	Galactocerebrosidase
Calcium-dependent phospholipase A2	PLA2G5	Calcium-dependent phospholipase A2
Poly [ADP-ribose] polymerase 12	PARP12	Poly [ADP-ribose] polymerase 12
phosphatidylglycerophosphatase and protein-tyrosine phosphatase 1	PTPMT1	phosphatidylglycerophosphatase // protein-tyrosine phosphatase // protein-tyrosine phosphatase
Protein phosphatase 1M	PPM1M	Protein phosphatase 1M
Ubiquitin-like domain-containing CTD phosphatase 1	UBLCP1	Ubiquitin-like domain-containing CTD phosphatase 1
Probable arginyl-tRNA synthetase, mitochondrial	RARS2	Probable arginyl-tRNA synthetase, mitochondrial
nocturnin	NOCT	NADPH phosphatase // NADP phosphatase
phosphatidylinositol-3,4,5-trisphosphate 3-phosphatas PTEN	PTEN	Phosphatidylinositol-3,4,5-trisphosphate 3-phosphatase and dual-specificity protein phosphatase PTEN // Phosphatidylinositol-3,4,5-trisphosphate 3-phosphatase and dual-specificity protein phosphatase PTEN // phosphatidylinositol-3,4,5-trisphosphate 3-phosphatase // phosphatidylinositol-3,4-bisphosphate 3-phosphatase // phosphatidylinositol-3-phosphate 3-phosphatase // inositol-1,3,4,5-tetrakispho…
chondroitin sulfate <i>N</i>-acetylgalactosaminyltransferase 1	CSGALNACT1	glucuronylgalactosylproteoglycan 4-&beta;-<i>N</i>-acetylgalactosaminyltransferase // glucuronylgalactosylproteoglycan 4-&beta;-<i>N</i>-acetylgalactosaminyltransferase
Transient receptor potential cation channel subfamily M member 7	TRPM7	Transient receptor potential cation channel subfamily M member 7
Acyl-protein thioesterase 2	LYPLA2	Acyl-protein thioesterase 2
Putative ubiquitin carboxyl-terminal hydrolase 41	USP41	Putative ubiquitin carboxyl-terminal hydrolase 41
1-phosphatidylinositol-4,5-bisphosphate phosphodiesterase eta-1	PLCH1	1-phosphatidylinositol-4,5-bisphosphate phosphodiesterase eta-1
Serine/threonine-protein kinase LMTK3	LMTK3	Serine/threonine-protein kinase LMTK3
Serine protease HTRA2, mitochondrial	HTRA2	Serine protease HTRA2, mitochondrial // Serine protease HTRA2, mitochondrial // Serine protease HTRA2, mitochondrial // Serine protease HTRA2, mitochondrial // Serine protease HTRA2, mitochondrial
Protein kinase C delta-binding protein	CAVIN3	Protein kinase C delta-binding protein // Protein kinase C delta-binding protein
pancreatic triacylglycerol lipase	PNLIP	<i>all-trans</i>-retinyl ester hydrolase // triacylglycerol lipase
Fatty acid desaturase 6	FADS6	Fatty acid desaturase 6 // Fatty acid desaturase 6
Dual specificity protein kinase CLK2	CLK2	Dual specificity protein kinase CLK2
plasma retinol-binding protein	RBP4	plasma retinol-binding protein
1-phosphatidylinositol-4,5-bisphosphate phosphodiesterase beta-4	PLCB4	1-phosphatidylinositol-4,5-bisphosphate phosphodiesterase beta-4 // 1-phosphatidylinositol-4,5-bisphosphate phosphodiesterase beta-4
Probable glutamyl-tRNA(Gln) amidotransferase subunit B, mitochondrial	GATB	Probable glutamyl-tRNA(Gln) amidotransferase subunit B, mitochondrial // Probable glutamyl-tRNA(Gln) amidotransferase subunit B, mitochondrial
DNA polymerase delta catalytic subunit	POLD1	DNA polymerase delta catalytic subunit
Dual specificity protein phosphatase 16	DUSP16	Dual specificity protein phosphatase 16 // Dual specificity protein phosphatase 16
Telomerase reverse transcriptase	TERT	Telomerase reverse transcriptase
Fas-activated serine/threonine kinase	FASTK	Fas-activated serine/threonine kinase
Mitochondrial GTPase 1	MTG1	Mitochondrial GTPase 1
Peroxidasin-like protein	PXDNL	Peroxidasin-like protein
TP53-regulating kinase	TP53RK	TP53-regulating kinase
arsenic methyltransferase	AS3MT	S-adenosyl-L-methionine:arsenite As-methyltransferase
Prostatic acid phosphatase	ACP3	Prostatic acid phosphatase
Protein phosphatase 1 regulatory subunit 3D	PPP1R3D	Protein phosphatase 1 regulatory subunit 3D
Klotho peptide	KL	Klotho peptide
DNA polymerase epsilon subunit 4	POLE4	DNA polymerase epsilon subunit 4 // DNA polymerase epsilon subunit 4
SPS1/STE20-related protein kinase YSK4	MAP3K19	SPS1/STE20-related protein kinase YSK4
GDP-FUCOSE PROTEIN O-FUCOSYLTRANSFERASE 1 PRECURSOR	POFUT1	GDP-fucose protein O-fucosyltransferase 1
endoplasmic reticulum mannosyl-oligosaccharide 1,2-&alpha;-mannosidase	MAN1B1	endoplasmic reticulum mannosyl-oligosaccharide 1,2-&alpha;-mannosidase
Hydroxyacylglutathione hydrolase, mitochondrial	HAGH	Hydroxyacylglutathione hydrolase, mitochondrial // Hydroxyacylglutathione hydrolase, mitochondrial
Tyrosine-protein kinase FRK	FRK	Tyrosine-protein kinase FRK
Myosin light chain kinase, smooth muscle	MYLK	Myosin light chain kinase, smooth muscle
Glucose 1,6-bisphosphate synthase	PGM2L1	Glucose 1,6-bisphosphate synthase
Glycine N-acyltransferase-like protein 2	GLYATL2	Glycine N-acyltransferase-like protein 2
Carboxylesterase 3	CES3	Carboxylesterase 3 // Carboxylesterase 3 // carboxylesterase
Serine/threonine-protein kinase PRKY	PRKY	Serine/threonine-protein kinase PRKY
Hydroxysteroid 17-beta dehydrogenase 6	HSD17B6	Hydroxysteroid 17-beta dehydrogenase 6 // Hydroxysteroid 17-beta dehydrogenase 6
Casein kinase I isoform gamma-2	CSNK1G2	Casein kinase I isoform gamma-2
glycogen debranching enzyme	AGL	4-&alpha;-glucanotransferase // amylo-alpha-1,6-glucosidase // amylo-alpha-1,6-glucosidase
Glutathione S-transferase Mu 5	GSTM5	Glutathione S-transferase Mu 5 // Glutathione S-transferase Mu 5
PAS domain-containing serine/threonine-protein kinase	PASK	PAS domain-containing serine/threonine-protein kinase
Cathepsin K	CTSK	Cathepsin K
Prenylcysteine oxidase 1	PCYOX1	Prenylcysteine oxidase 1 // Prenylcysteine oxidase 1
peptidyl-prolyl cis-trans isomerase	HS16254	peptidyl-prolyl cis-trans isomerase
aminomuconate-semialdehyde dehydrogenase	ALDH8A1	aminomuconate-semialdehyde dehydrogenase
ferroptosis suppressor protein 1	AIFM2	NADH:quinone reductase (non-electrogenic)
Ubiquitin-conjugating enzyme E2 U	UBE2U	Ubiquitin-conjugating enzyme E2 U
Serine/threonine-protein phosphatase dullard	CTDNEP1	Serine/threonine-protein phosphatase dullard
ubiquitin-conjugating enzyme E2 N	UBE2N	Ubiquitin-conjugating enzyme E2 N
decapping and exoribonuclease protein DXO	DXO	5'-FAD RNA decapping enzyme // 5'-NAD RNA decapping enzyme
tRNA (uracil-5-)-methyltransferase homolog	TRMT2B	tRNA (uracil-5-)-methyltransferase homolog
Diamine acetyltransferase 1	SAT1	Diamine acetyltransferase 1 // Diamine acetyltransferase 1 // Diamine acetyltransferase 1 // Diamine acetyltransferase 1
STE20-like serine/threonine-protein kinase	SLK	STE20-like serine/threonine-protein kinase
ectonucleotide pyrophosphatase/phosphodiesterase family member 1	ENPP1	Nucleotide pyrophosphatase // Nucleotide pyrophosphatase // Nucleotide pyrophosphatase
terminal uridylyl transferase	TUT1	U6 snRNA-specific terminal uridylyltransferase 1
Beta-1,3-N-acetylglucosaminyltransferase manic fringe	MFNG	Beta-1,3-N-acetylglucosaminyltransferase manic fringe
Dual specificity protein phosphatase 15	DUSP15	Dual specificity protein phosphatase 15 // Dual specificity protein phosphatase 15
Extracellular sulfatase Sulf-1	SULF1	sulfatase 1
Dual specificity mitogen-activated protein kinase kinase 3	MAP2K3	Dual specificity mitogen-activated protein kinase kinase 3
Acidic mammalian chitinase	CHIA	Acidic mammalian chitinase
glycerol kinase	GK2	glycerol kinase
cytochrome P450 2J2	CYP2J2	arachidonate 11,12 epoxidase // arachidonate 8,9 epoxidase // arachidonate 5,6 epoxidase // arachidonate 14,15 epoxidase // albendazole monooxygenase (sulfoxide-forming) // albendazole monooxygenase (hydroxylating)
lamin B receptor	LBR	4,4-dimethyl-5&alpha;-cholesta-8,24-dien-3&beta;-ol:NADP+ &Delta;14-oxidoreductase // 4,4-dimethyl-5&alpha;-cholesta-8-en-3-&beta;-ol:NADP+&Delta;14-oxidoreductase
peptidyl-prolyl cis-trans isomerase	HS16543	peptidyl-prolyl cis-trans isomerase
cyclin-dependent kinases regulatory subunit 1	CKS1B	cyclin-dependent kinases regulatory subunit 1
peptidyl-prolyl cis-trans isomerase	HS16769	peptidyl-prolyl cis-trans isomerase
Serine/threonine-protein kinase 24	STK24	Serine/threonine-protein kinase 24
Estradiol 17-beta-dehydrogenase 11	HSD17B11	Estradiol 17-beta-dehydrogenase 11 // Estradiol 17-beta-dehydrogenase 11
Sphingomyelin phosphodiesterase 3	SMPD3	Sphingomyelin phosphodiesterase 3
Lipid phosphate phosphohydrolase 1	PLPP1	Lipid phosphate phosphohydrolase 1
Ubiquitin carboxyl-terminal hydrolase 17-like protein 6	USP17L6P	Ubiquitin carboxyl-terminal hydrolase 17-like protein 6
Probable histidyl-tRNA synthetase, mitochondrial	HARS2	Probable histidyl-tRNA synthetase, mitochondrial
type I inositol-1,4,5-trisphosphate 5-phosphatase	INPP5A	Type I inositol-1,4,5-trisphosphate 5-phosphatase // inositol-(1,4,5)-trisphosphate 5-phosphatase // inositol-1,3,4,5-tetrakisphosphate 5-phosphatase
Cytochrome P450 2C19	CYP2C19	Cytochrome P450 2C19 // Cytochrome P450 2C19 // Cytochrome P450 2C19 // Cytochrome P450 2C19
CYCLIN DEPENDENT KINASE 2 ASSOCIATED 1 CDK2 ASSOCIATED 1 ORAL CANCER SUPPRESSOR DELETED IN ORAL CANCER 1 DOC 1	HS15274	CYCLIN DEPENDENT KINASE 2 ASSOCIATED 1 CDK2 ASSOCIATED 1 ORAL CANCER SUPPRESSOR DELETED IN ORAL CANCER 1 DOC 1
1-phosphatidylinositol-4,5-bisphosphate phosphodiesterase beta-3	PLCB3	1-phosphatidylinositol-4,5-bisphosphate phosphodiesterase beta-3 // 1-phosphatidylinositol-4,5-bisphosphate phosphodiesterase beta-3
2'-5'-oligoadenylate synthetase 3	OAS3	2'-5' oligoadenylate synthetase
Acrosin heavy chain	ACR	Acrosin heavy chain
inositol hexakisphosphate kinase 2	IP6K2	Inositol hexakisphosphate kinase 2 // Inositol hexakisphosphate kinase 2 // Inositol hexakisphosphate kinase 2 // Inositol hexakisphosphate kinase 2 // inositol pentakisphosphate kinase // inositol hexakisphosphate kinase // 1-diphosphoinositol pentakisphosphate 5-kinase // 3-diphosphoinositol pentakisphosphate 5-kinase
Proteasome subunit alpha type-4	PSMA4	Proteasome subunit alpha type-4
complement factor B precursor	CFB	complement factor B precursor
acyl-CoA 4/6/8-desaturase	FADS2	docosapentaenoyl-CoA 4-desaturase // adrenoyl-CoA 4-desaturase // (11Z,14Z,17Z)-icosa-11,14,17-trienoyl-CoA 8-desaturase // (11Z,14Z)-icosa-11,14-dienoyl-CoA 8-desaturase // tetracosapentaenoyl-CoA 6-desaturase // linoleoyl-CoA 6-desaturase // &alpha;-linolenoyl-CoA 6-desaturase
Protein phosphatase 1K, mitochondrial	PPM1K	Protein phosphatase 1K, mitochondrial
Serine/threonine-protein phosphatase PP1-gamma catalytic subunit	PPP1CC	Serine/threonine-protein phosphatase PP1-gamma catalytic subunit
cytosolic phospholipase A2	PLA2G4A	phosphatidylcholine 2-acylhydrolase
NEDD8-activating enzyme E1 catalytic subunit	UBA3	NEDD8-activating enzyme E1 catalytic subunit
Protein phosphatase 1 regulatory subunit 3C	PPP1R3C	Protein phosphatase 1 regulatory subunit 3C
peptidyl-prolyl cis-trans isomerase	HS16779	peptidyl-prolyl cis-trans isomerase
Serine/threonine-protein kinase SRPK2	SRPK2	Serine/threonine-protein kinase SRPK2
histone-lysine <em>N</em>-methyltransferase KMT5A	KMT5A	[histone-H4]-lysine-20 <i>N</i>-methyltransferase
Phosphatidylcholine-sterol acyltransferase	LCAT	Phosphatidylcholine-sterol acyltransferase
DNA-directed RNA polymerase I subunit RPA1	POLR1A	DNA-directed RNA polymerase I subunit RPA1
selenide,water dikinase 2	SEPHS2	Selenide water dikinase
Integrase	ERVK-6	Integrase
DNA-3-methyladenine glycosylase	MPG	DNA-3-methyladenine glycosylase
cytosol aminopeptidase	HS16957	cytosol aminopeptidase // cytosol aminopeptidase
Dipeptidyl aminopeptidase-like protein 6	DPP6	Dipeptidyl aminopeptidase-like protein 6 // Dipeptidyl aminopeptidase-like protein 6
Microtubule-associated serine/threonine-protein kinase 4	MAST4	Microtubule-associated serine/threonine-protein kinase 4
vitamin-K-epoxide reductase	VKORC1	vitamin-K-epoxide reductase
xylosyltransferase 1	XYLT1	protein xylosyltransferase
<i>N</i>-acylsphingosine galactosyltransferase/bile acid galactosyltransferase	UGT8	cholate &beta;-D-galactosyltransferase // chenodeoxycholate &beta;-D-galactosyltransferase // deoxycholate &beta;-D-galactosyltransferase // ceramide &beta;-D-galactosyltransferase // 2-hydroxyacylsphingosine &beta;-D-galactosyltransferase
Dual specificity testis-specific protein kinase 2	TESK2	Dual specificity testis-specific protein kinase 2
Sphingomyelin phosphodiesterase	SMPD1	Sphingomyelin phosphodiesterase
3-oxo-5&alpha;-steroid 4-dehydrogenase 2	SRD5A2	11&beta;-hydroxyandrostenedione 5&alpha;-reductase // 11-oxotestosterone 5&alpha;-reductase // 11-oxoandrostenedione 5&alpha;-reductase // 11&beta;-hydroxytestosterone 5&alpha;-reductase // cholest-4-en-3-one 5&alpha;-reductase // cortisone 5&alpha;-reductase // progesterone 5&alpha;-reductase // testosterone 5&alpha;-reductase // a 3-oxo-&Delta;<SUP>4</SUP>-steroid 5&alpha;-reductase
Inorganic pyrophosphatase	PPA1	Inorganic pyrophosphatase
Casein kinase I isoform gamma-3	CSNK1G3	Casein kinase I isoform gamma-3
Nicotinamide N-methyltransferase	NNMT	Nicotinamide N-methyltransferase
long-chain-fatty-acid--CoA ligase 1	ACSL1	(2<i>E</i>)-hexadecenoate&mdash;CoA ligase // &alpha;-linolenate&mdash;CoA ligase // long-chain-fatty-acid&mdash;CoA ligase // palmitate:CoA ligase (AMP-forming) // linoleate:CoA ligase (AMP-forming)
Ephrin type-A receptor 7	EPHA7	Ephrin type-A receptor 7
protein-arginine deiminase type-2	PADI2	peptidylarginine deiminase
Carboxypeptidase M	CPM	Carboxypeptidase M
retinol dehydrogenase 3	DHRS3	NADP-retinol dehydrogenase
Putative dimethylaniline monooxygenase [N-oxide-forming] 6	FMO6P	Putative dimethylaniline monooxygenase [N-oxide-forming] 6 // Putative dimethylaniline monooxygenase [N-oxide-forming] 6
tyrosine kinase	HS16984	tyrosine kinase
Probable ubiquitin carboxyl-terminal hydrolase FAF-Y	USP9Y	Probable ubiquitin carboxyl-terminal hydrolase FAF-Y
[3-methyl-2-oxobutanoate dehydrogenase [lipoamide]] kinase, mitochondrial	BCKDK	[3-methyl-2-oxobutanoate dehydrogenase [lipoamide]] kinase, mitochondrial
ubiquitin carboxyl terminal hydrolase	HS17096	ubiquitin carboxyl terminal hydrolase // ubiquitin carboxyl terminal hydrolase
Tyrosine-protein phosphatase non-receptor type 21	PTPN21	Tyrosine-protein phosphatase non-receptor type 21
Chymotrypsin B chain C	CTRB1	Chymotrypsin B chain C
2,4-dienoyl-CoA reductase, mitochondrial	DECR1	2,4-dienoyl-CoA reductase, mitochondrial // 2,4-dienoyl-CoA reductase, mitochondrial
Dolichyl-P-Man:Man(5)GlcNAc(2)-PP-dolichyl mannosyltransferase	ALG3	dolichyl mannosyltransferase
NAD(P)H dehydrogenase (quinone) 1	NQO1	phylloquinone reductase // NAD(P)H dehydrogenase (quinone)
Proteasome subunit beta type-5	PSMB5	Proteasome subunit beta type-5
Tyrosine-protein phosphatase non-receptor type 18	PTPN18	Tyrosine-protein phosphatase non-receptor type 18
Peptidyl-prolyl cis-trans isomerase B	PPIB	Peptidyl-prolyl cis-trans isomerase B
Ubiquitin carboxyl-terminal hydrolase 13	USP13	Ubiquitin carboxyl-terminal hydrolase 13
N-terminal ubiquitin-conjugating enzyme E2 W	UBE2W	N-terminal E2 ubiquitin-conjugating enzyme // N-terminal E2 ubiquitin-conjugating enzyme
Cathepsin O	CTSO	Cathepsin O // Cathepsin O
Cell division cycle 2-related protein kinase 7	CDK12	Cell division cycle 2-related protein kinase 7
Testis-specific serine/threonine-protein kinase 1	TSSK1B	Testis-specific serine/threonine-protein kinase 1
Ubiquitin-conjugating enzyme E2 H	UBE2H	Ubiquitin-conjugating enzyme E2 H
Prolyl 3-hydroxylase 3	P3H3	PROTEIN 'A' ISOFORM 2
cancer-related nucleoside-triphosphatase	NTPCR	CTP triphosphatase // ATP triphosphatase // GTP triphosphatase // UTP triphosphatase // nucleoside-triphosphatase
Glycylpeptide N-tetradecanoyltransferase 2	NMT2	Glycylpeptide N-tetradecanoyltransferase 2
Serine/threonine-protein kinase 31	STK31	Serine/threonine-protein kinase 31
inositol polyphosphate 5-phosphatase K	INPP5K	Inositol polyphosphate 5-phosphatase K // Inositol polyphosphate 5-phosphatase K // inositol 1,4,5-trisphosphate 5-phosphatase // phosphatidylinositol-3,4,5-trisphosphate 5-phosphatase // inositol-1,3,4,5-tetrakisphosphate 5-phosphatase // hosphatidylinositol-4,5-bisphosphate 5-phosphatase
renalase	RNLS	2-dihydro-NAD oxidase // 6-dihydro-NAD oxidase // 6-dihydro-NADP oxidase // 2-dihydro-NADP oxidase
Poly [ADP-ribose] polymerase 10	PARP10	Poly [ADP-ribose] polymerase 10
Putative quinone oxidoreductase	TP53I3	Putative quinone oxidoreductase // Putative quinone oxidoreductase
protein adenylyltransferase SelO, mitochondrial	FMP40	[protein]-L-serine AMPylase // [protein]-L-tyrosine AMPylase // [protein]-L-threonine AMPylase
tissue plasminogen activator (fragment)	C20orf181	chromosome 20 open reading frame 181
fatty aldehyde dehydrogenase	ALDH3A2	2-methyl branched fatty aldehyde dehydrogenase // phytenal dehydrogenase // straight chain fatty aldehyde dehydrogenase // 3,4-dihydroxyphenylacetaldehyde dehydrogenase // acetaldehyde dehydrogenase // 4-acetamidobutanal dehydrogenase // 3-methoxy-4-hydroxyphenylglycolaldehyde dehydrogenase // 3,4-dihydroxyphenylglycolaldehyde dehydrogenase // phenylacetaldehyde dehydrogenase // 5-hydroxyindole a…
Mitogen-activated protein kinase kinase kinase kinase 1	MAP4K1	Mitogen-activated protein kinase kinase kinase kinase 1
&beta;-1,3-galactosyl-<em>O</em>-glycosyl-[glycoprotein] &beta;-1,3-<em>N</em>-acetylglucosaminyltransferase 3	B3GNT3	&beta;-1,3-galactosyl-<em>O</em>-glycosyl-[glycoprotein] &beta;-1,3-<em>N</em>-acetylglucosaminyltransferase
inositol hexakisphosphate kinase 1	IP6K1	Inositol hexakisphosphate kinase 1 // Inositol hexakisphosphate kinase 1 // Inositol hexakisphosphate kinase 1 // Inositol hexakisphosphate kinase 1 // inositol-1,3,4,5,6-pentakisphosphate kinase // inositol hexakisphosphate 5-kinase // 1-diphosphoinositol pentakisphosphate 5-kinase // 3-diphosphoinositol pentakisphosphate 5-kinase
18S rRNA aminocarboxypropyltransferase	TSR3	18S rRNA aminocarboxypropyltransferase
HS11905-MONOMER	HS11905	ENZRXN66-1604
Cathepsin Z	CTSZ	Cathepsin Z // Cathepsin Z
&beta;-galactoside &alpha;-2,6-sialyltransferase 1	ST6GAL1	lacto-N-tetraose &alpha;-2,6-sialyltransferase // &beta;-galactoside &alpha;-2,6-sialyltransferase // ganglioside 3'-isoLM1 &alpha;-2,6-sialyltransferase // neolactosylceramide &alpha;-2,6-sialyltransferase // lactosylceramide &alpha;-2,6-sialyltransferase // type 2 precursor disacchride &alpha;-2,6-sialyltransferase // lacto-N-neotetraose &alpha;-2,6-sialyltransferase
Cytosolic endo-beta-N-acetylglucosaminidase	ENGASE	Cytosolic endo-beta-N-acetylglucosaminidase
3-ketoacyl-CoA thiolase, peroxisomal	ACAA1	3-ketoacyl-CoA thiolase, peroxisomal // 3-ketoacyl-CoA thiolase, peroxisomal // 3-ketoacyl-CoA thiolase, peroxisomal // 3-ketoacyl-CoA thiolase, peroxisomal // 3-ketoacyl-CoA thiolase, peroxisomal // 3-ketoacyl-CoA thiolase, peroxisomal
aldehyde oxidase 2	AOX2	aldehyde oxidase 2 // aldehyde oxidase 2 // aldehyde oxidase 2
lysine-specific demethylase 6C	UTY	[histone H3]-N<sup>6</sup>,N<sup>6</sup>,N<sup>6</sup>-trimethyl-L-lysine-27 demethylase
cytochrome P450 2S1	CYP2S1	Cytochrome P450 2S1 // Cytochrome P450 2S1 // Cytochrome P450 2S1 // Cytochrome P450 2S1 // Cytochrome P450 2S1 // Cytochrome P450 2S1 // Cytochrome P450 2S1 // Cytochrome P450 2S1 // Cytochrome P450 2S1 // Cytochrome P450 2S1
Serine/threonine-protein kinase LMTK2	LMTK2	Serine/threonine-protein kinase LMTK2
Calcium/calmodulin-dependent protein kinase type IV	CAMK4	Calcium/calmodulin-dependent protein kinase type IV
5-formyltetrahydrofolate cyclo-ligase	MTHFS	5-formyltetrahydrofolate cyclo-ligase
Lysophosphatidylcholine acyltransferase 1	LPCAT1	Lysophosphatidylcholine acyltransferase 1 // Lysophosphatidylcholine acyltransferase 1
CAAX prenyl protease 2	RCE1	CAAX prenyl protease 2
Ubiquitin carboxyl-terminal hydrolase 20	USP20	Ubiquitin carboxyl-terminal hydrolase 20
Sperm acrosome-associated protein 5	SPACA5	Sperm acrosome-associated protein 5
peptidyl-prolyl cis-trans isomerase	HS17255	peptidyl-prolyl cis-trans isomerase
peroxisomal <i>trans</i>-2-enoyl-CoA reductase	PECR	phytenoyl-CoA reductase
phospholipase A/<i>N</i>-acyltransferase 2	PLAAT2	phosphatidylcholine:phosphatidylethanolamine <i>N</i>-arachidonoyltransferase // phospholipase A<small><sub>1</sub></small> // phosphatidylcholine:plasmenylethanolamine <i>N</i>-arachidonoyltransferase
lysine-specific demethylase 3A	KDM3A	[histone H3]-N<sup>6</sup>,N<sup>6</sup>-dimethyl-L-lysine-9 demethylase // [protein]-<i>N</i><sup>&omega;</sup>,<i>N'</i><sup>&omega;</sup>-dimethyl-L-arginine demethylase // [protein]-<i>N</i><sup>&omega;</sup>,<i>N</i><sup>&omega;</sup>-dimethyl-L-arginine demethylase
L-seryl-tRNA(Sec) kinase	PSTK	L-seryl-tRNA(Sec) kinase
Minor histocompatibility antigen H13	HM13	Minor histocompatibility antigen H13 // Minor histocompatibility antigen H13
beta-glucuronidase precursor	HS16190	beta-glucuronidase precursor
Protein SET	SET	Protein SET
Ubiquitin carboxyl-terminal hydrolase 14	USP14	Ubiquitin carboxyl-terminal hydrolase 14
Eyes absent homolog 2	EYA2	Eyes absent homolog 2
Death-associated protein kinase 3	DAPK3	Death-associated protein kinase 3
phosphatidylinositol-4,5-bisphosphate 5-phosphatase, A	INPP5J	Phosphatidylinositol 4,5-bisphosphate 5-phosphatase A // inositol-1,4,5-trisphosphate 5-phosphatase // inositol-1,3,4,5tetrakisphosphate 5-phosphatase // phosphatidylinositol-4,5-bisphosphate 5-phosphatase
Deoxyribonuclease-1-like 2	DNASE1L2	Deoxyribonuclease-1-like 2
retinal dehydrogenase 1	ALDH1A1	<i>all-trans</i>-retinal dehydrogenase
Oligoribonuclease, mitochondrial	REXO2	Oligoribonuclease, mitochondrial
Receptor-type tyrosine-protein phosphatase delta	PTPRD	Receptor-type tyrosine-protein phosphatase delta
Enteropeptidase catalytic light chain	TMPRSS15	Enteropeptidase catalytic light chain // Enteropeptidase catalytic light chain // Enteropeptidase catalytic light chain // Enteropeptidase catalytic light chain // Enteropeptidase catalytic light chain
thiopurine <i>S</i>-methyltransferase	TPMT	thiopurine <i>S</i>-methyltransferase
Carbonic anhydrase 1	CA1	Carbonic anhydrase 1
ATP-dependent DNA helicase Q5	RECQL5	ATP-dependent DNA helicase Q5
glutaminyl-peptide cyclotransferase	QPCT	glutaminyl-peptide cyclotransferase
probable ubiquitin carboxyl terminal hydrolase FAF-X	HS17429	probable ubiquitin carboxyl terminal hydrolase FAF-X
Delta(3,5)-Delta(2,4)-dienoyl-CoA isomerase, mitochondrial	ECH1	Delta(3,5)-Delta(2,4)-dienoyl-CoA isomerase, mitochondrial
Serine/threonine-protein phosphatase 6 catalytic subunit	PPP6C	Serine/threonine-protein phosphatase 6 catalytic subunit
Phospholipase D3	PLD3	Phospholipase D3
disulfide isomerase precursor	HS17580	disulfide isomerase precursor // disulfide isomerase precursor
Polypeptide N-acetylgalactosaminyltransferase-like 6	GALNTL6	Polypeptide N-acetylgalactosaminyltransferase-like 6
Dual specificity protein phosphatase 1	DUSP1	Dual specificity protein phosphatase 1 // Dual specificity protein phosphatase 1
phosphatase 2C	PPM1N	phosphatase 2C
Deoxyribonuclease-2-alpha	DNASE2	Deoxyribonuclease-2-alpha
Putative ubiquitin-conjugating enzyme E2 N-like	UBE2NL	Putative ubiquitin-conjugating enzyme E2 N-like
Protein tyrosine phosphatase type IVA 2	PTP4A2	Protein tyrosine phosphatase type IVA 2
Ferritin heavy chain	FTH1	Ferritin heavy chain
protein phosphatase 2C, magnesium-dependent, catalytic subunit	PPM2C	protein phosphatase 2C, magnesium-dependent, catalytic subunit
Uracil-DNA glycosylase	UNG	Uracil-DNA glycosylase
lysosomal thioesterase PPT2	PPT2	lysosomal thioesterase PPT2
type IV inositol polyphosphate 5-phosphatase	INPP5E	phosphatidylinositol-4,5-bisphosphate 5-phosphatase // phosphatidylinositol-3,4,5-trisphosphate 5-phosphatase
Fructosamine-3-kinase	FN3K	protein-erythrulosamine 3-kinase // protein-fructosamine 3-kinase
Ubiquitin-conjugating enzyme E2 A	UBE2A	Ubiquitin-conjugating enzyme E2 A
Receptor-type tyrosine-protein phosphatase T	PTPRT	Receptor-type tyrosine-protein phosphatase T
Serine/threonine-protein kinase PAK 1	PAK1	Serine/threonine-protein kinase PAK 1
ubiquinone biosynthesis monooxygenase COQ6	COQ6	3-decaprenyl-4-hydroxybenzoate hydroxylase // coenzyme Q10 monooxygenase
Lysosomal Pro-X carboxypeptidase	PRCP	Lysosomal Pro-X carboxypeptidase
1-phosphatidylinositol 4,5-bisphosphate phosphodiesterase &beta;-2	PLCB2	x // 1-phosphatidylinositol-4,5-bisphosphate phosphodiesterase
Rho-associated protein kinase 2	ROCK2	Rho-associated protein kinase 2
retinoid isomerohydrolase	RPE65	all-trans-retinyl-ester hydrolase
tRNA wybutosine-synthesizing protein 1 homolog	TYW1	tRNA-4-demethylwyosine synthase
Non-specific lipid-transfer protein	SCP2	3-ketoacyl-CoA thiolase
peptidyl-prolyl cis-trans isomerase	HS17598	peptidyl-prolyl cis-trans isomerase
Angiopoietin-1 receptor	TEK	Angiopoietin-1 receptor
tyrosine-protein kinase JAK3	JAK3	tyrosine-protein kinase JAK3 // tyrosine-protein kinase JAK3
Vault poly(ADP ribose) polymerase	HS16623	Vault poly(ADP ribose) polymerase
lecithin retinol acyltransferase	LRAT	lecithin retinol acyltransferase // lecithin:11-<i>cis</i> retinol acyltransferase // lecithin:<i>all-trans</i> retinol acyltransferase
phosphoribosylformylglycinamidine synthase	PFAS	phosphoribosylformylglycinamidine synthase
Mannan-binding lectin serine protease 1 light chain	MASP1	Mannan-binding lectin serine protease 1 light chain // Mannan-binding lectin serine protease 1 light chain // Mannan-binding lectin serine protease 1 light chain // Mannan-binding lectin serine protease 1 light chain
integrin-linked kinase-2	ILK-2	integrin-linked kinase-2
chondroitin sulfate glucuronyltransferase	CHPF2	chondroitin sulfate 3-&beta;-glucuronosyltransferase
Bone morphogenetic protein 1	BMP1	Bone morphogenetic protein 1
FK506-binding protein 6	FKBP6	FK506-binding protein 6
NADP+-specific isocitrate dehydrogenase (fragment)	HS09852	NADP+-specific isocitrate dehydrogenase (fragment)
Three prime repair exonuclease 2	TREX2	Three prime repair exonuclease 2
Hepatic triacylglycerol lipase	LIPC	Hepatic triacylglycerol lipase // Hepatic triacylglycerol lipase
hormone-sensitive lipase	LIPE	hormone-sensitive lipase // hormone-sensitive lipase // hormone-sensitive lipase // hormone-sensitive lipase
Methionine-R-sulfoxide reductase B2, mitochondrial	MSRB2	Methionine-R-sulfoxide reductase B2, mitochondrial // Methionine-R-sulfoxide reductase B2, mitochondrial
Serine/threonine-protein kinase LATS2	LATS2	Serine/threonine-protein kinase LATS2
Histone acetyltransferase MYST4	KAT6B	Histone acetyltransferase MYST4
Helicase ARIP4	RAD54L2	Helicase ARIP4
Dual oxidase 1	DUOX1	Dual oxidase 1
cytochrome P450 2C9	CYP2C9	linoleate 12-epoxygenase // diclofenac 4'-hydroxylase // tamarixetin 4'-<i>O</i>-demethylase // kaempferide 4'-<i>O</i>-demethylase // galangin 4'-hydroxylase // (4<i>S</i>)-limonene 7-monooxygenase // linoleate 9-epoxygenase
Spermatogenesis-associated protein 5	SPATA5	Spermatogenesis-associated protein 5
cysteamine dioxygenase	ADO	cysteamine dioxygenase
Cathepsin L1 light chain	CTSL	Cathepsin L1 light chain
Adenylate cyclase type 7	ADCY7	Adenylate cyclase type 7
3-oxo-5-beta-steroid 4-dehydrogenase	AKR1D1	3-oxo-5-beta-steroid 4-dehydrogenase // 3-oxo-5-beta-steroid 4-dehydrogenase // 3-oxo-5-beta-steroid 4-dehydrogenase // 3-oxo-5-beta-steroid 4-dehydrogenase // 3-oxo-5-beta-steroid 4-dehydrogenase
ectonucleoside triphosphate diphosphohydrolase 8	ENTPD8	ectonucleoside triphosphate diphosphohydrolase // ectonucleoside triphosphate diphosphohydrolase
Tryptophanyl-tRNA synthetase, mitochondrial	WARS2	Tryptophanyl-tRNA synthetase, mitochondrial
Beta-1,3-N-acetylglucosaminyltransferase lunatic fringe	LFNG	Beta-1,3-N-acetylglucosaminyltransferase lunatic fringe
Procollagen-lysine,2-oxoglutarate 5-dioxygenase 3	PLOD3	Procollagen-lysine,2-oxoglutarate 5-dioxygenase 3
legumain precursor	HS16871	legumain precursor
Large subunit GTPase 1 homolog	LSG1	Large subunit GTPase 1 homolog
DNA-directed RNA polymerase III subunit RPC8	POLR3H	DNA-directed RNA polymerase III subunit RPC8
phospholipase A2, group IVB	PLA2G4B	phospholipase A2, group IVB
phosphoglucomutase 2	PGM2	phosphodeoxyribomutase // phosphoglucomutase // phosphoglucomutase // phosphodeoxyribomutase
phosphoglucomutase-1	PGM1	phosphoglucomutase
Serine/threonine-protein kinase 17B	STK17B	Serine/threonine-protein kinase 17B
Tyrosine-protein phosphatase non-receptor type 3	PTPN3	Tyrosine-protein phosphatase non-receptor type 3
Protein disulfide-isomerase TMX3	TMX3	Protein disulfide-isomerase TMX3 // Protein disulfide-isomerase TMX3
ATPase family AAA domain-containing protein 2	ATAD2	ATPase family AAA domain-containing protein 2
arylsulfatase E precursor	ARSL	arylsulfatase E precursor // Arylsulfatase E
Proto-oncogene tyrosine-protein kinase FER	FER	Proto-oncogene tyrosine-protein kinase FER
cholesterol 25-hydroxylase	CH25H	cholesterol 25-hydroxylase
Cyclin-dependent kinase-like 2	CDKL2	Cyclin-dependent kinase-like 2
RING-type E3 ubiquitin transferase MARCH6	MARCHF6	RING-type E3 ubiquitin transferase
urokinase-type plasminogen activator	PLAU	Urokinase-type plasminogen activator chain B
Cell division protein kinase 4	CDK4	Cell division protein kinase 4
acyl/alkyl-dihydroxyacetone phosphate reductase		1-alkyl-glycerone 3-phosphate reductase
Cell division protein kinase 2	CDK2	Cell division protein kinase 2
histone-lysine <em>N</em>-methyltransferase KMT6A	EZH2	[histone-H3]-lysine-27 <i>N</i>-methyltransferase
Endothelin-converting enzyme 1	ECE1	Endothelin-converting enzyme 1
retinol dehydrogenase 16	RDH16	13-<i>cis</i>-retinol dehydrogenase // 3&alpha;-hydroxysteroid dehydrogenase // <i>all-trans</i>-retinol dehydrogenase // <i>all-trans</i>-retinol dehydrogenase
5,6-dihydroxyindole-2-carboxylic acid oxidase	TYRP1	5,6-dihydroxyindole-2-carboxylic acid oxidase
Putative polypeptide N-acetylgalactosaminyltransferase-like protein 1	GALNT16	Putative polypeptide N-acetylgalactosaminyltransferase-like protein 1
peptidyl-prolyl cis-trans isomerase	HS17060	peptidyl-prolyl cis-trans isomerase
Breakpoint cluster region protein	BCR	Breakpoint cluster region protein
Lysophospholipid acyltransferase 5	LPCAT3	Lysophospholipid acyltransferase 5 // Lysophospholipid acyltransferase 5
Dual specificity protein phosphatase 12	DUSP12	Dual specificity protein phosphatase 12 // Dual specificity protein phosphatase 12
Beta-1,3-N-acetylglucosaminyltransferase radical fringe	RFNG	Beta-1,3-N-acetylglucosaminyltransferase radical fringe
Bile acyl-CoA synthetase	SLC27A5	Bile acyl-CoA synthetase
Tyrosine-protein kinase transmembrane receptor ROR1	ROR1	Tyrosine-protein kinase transmembrane receptor ROR1
Ribosomal protein S6 kinase alpha-2	RPS6KA2	Ribosomal protein S6 kinase alpha-2
85 kDa calcium-independent phospholipase A2	PLA2G6	85 kDa calcium-independent phospholipase A2
Serine/threonine-protein kinase LMTK1	AATK	Serine/threonine-protein kinase LMTK1
Dual specificity tyrosine-phosphorylation-regulated kinase 1A	DYRK1A	Dual specificity tyrosine-phosphorylation-regulated kinase 1A
14-3-3 protein beta/alpha, N-terminally processed	YWHAB	14-3-3 protein beta/alpha, N-terminally processed // 14-3-3 protein beta/alpha, N-terminally processed
Carboxypeptidase A2	CPA2	Carboxypeptidase A2
Proteasome subunit beta type-11	PSMB11	Proteasome subunit beta type-11
glutamyl aminopeptidase	ENPEP	angiotensin 2 carboxypeptidase // Glutamyl aminopeptidase
Dual specificity protein phosphatase 6	DUSP6	Dual specificity protein phosphatase 6 // Dual specificity protein phosphatase 6
2-acyl-1-alkyl-<i>sn</i>-glycerol 3-phosphate phosphohydrolase		2-acyl-1-alkyl-<i>sn</i>-glycerol 3-phosphate phosphohydrolase
UBIQUITIN-CONJUGATING ENZYME E2 VARIANT 1, ISOFORM B	UBE2V1	UBIQUITIN-CONJUGATING ENZYME E2 VARIANT 1, ISOFORM B
unknown//unknown	HS02988	UDP-N-acetylglucosamine pyrophosphorylase
Phospholysine phosphohistidine inorganic pyrophosphate phosphatase	LHPP	Phospholysine phosphohistidine inorganic pyrophosphate phosphatase
Sphingomyelin synthase-related protein 1	SAMD8	Sphingomyelin synthase-related protein 1
Serine/threonine-protein kinase 35	STK35	Serine/threonine-protein kinase 35
phospholipase A2	HS17140	phospholipase A2 // phospholipase A2 // phospholipase A2
<em>N</em>-acetylneuraminate-9-phosphatase	NANP	<i>N</i>-acetylneuraminate-9-phosphate phosphatase
Probable dimethyladenosine transferase	DIMT1	Probable dimethyladenosine transferase // Probable dimethyladenosine transferase
squalene monooxygenase	SQLE	squalene monooxygenase // squalene monooxygenase
Polypeptide N-acetylgalactosaminyltransferase 4	GALNT4	Polypeptide N-acetylgalactosaminyltransferase 4
FK506-binding protein 4	FKBP4	FK506-binding protein 4
Prolyl 4-hydroxylase subunit alpha-2	P4HA2	Prolyl 4-hydroxylase subunit alpha-2
Glycerophosphodiester phosphodiesterase domain-containing protein 5	GDPD5	Glycerophosphodiester phosphodiesterase domain-containing protein 5
DNA topoisomerase I, mitochondrial	TOP1MT	DNA topoisomerase I, mitochondrial
trifunctional purine biosynthetic protein adenosine-3	GART	phosphoribosylglycinamide ligase // phosphoribosylaminoimidazole synthetase // phosphoribosylglycinamide formyltransferase
Carbonic anhydrase 4	CA4	Carbonic anhydrase 4
[heparan-sulfate]-6-<i>O</i>-sulfotransferase 2	HS6ST2	[heparan-sulfate]-6-<i>O</i>-sulfotransferase
N-acetylglucosamine-6-sulfatase precursor	SULF2	N-acetylglucosamine-6-sulfatase precursor // N-acetylglucosamine-6-sulfatase precursor
Serine/threonine-protein kinase 38-like	STK38L	Serine/threonine-protein kinase 38-like
Glycine N-methyltransferase	GNMT	Glycine N-methyltransferase // Glycine N-methyltransferase
Mitogen-activated protein kinase kinase kinase 8	MAP3K8	Mitogen-activated protein kinase kinase kinase 8
Tyrosine-protein kinase BLK	BLK	Tyrosine-protein kinase BLK
Cell division protein kinase 3	CDK3	Cell division protein kinase 3 // Cell division protein kinase 3
trans-L-3-hydroxyproline dehydratase	L3HYPDH	trans-L-3-hydroxyproline dehydratase
Ubiquitin carboxyl-terminal hydrolase 47	USP47	Ubiquitin carboxyl-terminal hydrolase 47
DNA polymerase alpha subunit B	POLA2	DNA polymerase
polypeptide N-acetylgalactosaminyltransferase 15	GALNT15	N-acetylgalactosaminyltransferase
Eukaryotic translation initiation factor 2-alpha kinase 1	EIF2AK1	Eukaryotic translation initiation factor 2-alpha kinase 1
peptidyl-prolyl cis-trans isomerase	HS17327	peptidyl-prolyl cis-trans isomerase
Protein phosphatase 1D	PPM1D	Protein phosphatase 1D
Serine/threonine-protein kinase Sgk1	SGK1	Serine/threonine-protein kinase Sgk1
Lysophosphatidylcholine acyltransferase 2	LPCAT2	Lysophosphatidylcholine acyltransferase 2 // Lysophosphatidylcholine acyltransferase 2
RING-type E3 ubiquitin transferase UBR1	UBR1	RING-type E3 ubiquitin transferase
Serine/threonine-protein kinase VRK3	VRK3	Serine/threonine-protein kinase VRK3
Mitogen-activated protein kinase kinase kinase 9	MAP3K9	Mitogen-activated protein kinase kinase kinase 9
Tyrosine-protein kinase TXK	TXK	Tyrosine-protein kinase TXK
DNA directed RNA polymerase II polypeptide J-related gene	LOC246724	DNA directed RNA polymerase II polypeptide J-related gene
urocanate hydratase	UROC1	urocanate hydratase
Ubiquitin-conjugating enzyme E2 Q2	UBE2Q2	Ubiquitin-conjugating enzyme E2 Q2
UDP-N-acetylglucosamine transferase subunit ALG13 homolog	ALG13	UDP-N-acetylglucosamine transferase subunit ALG13 homolog
Kallikrein-13	KLK13	Kallikrein-13
Serine/threonine-protein kinase RIO1	RIOK1	Serine/threonine-protein kinase RIO1
Leucine-rich repeat serine/threonine-protein kinase 1	LRRK1	Leucine-rich repeat serine/threonine-protein kinase 1
GDP-Man:Man(3)GlcNAc(2)-PP-Dol alpha-1,2-mannosyltransferase	ALG11	GDP-Man:Man(3)GlcNAc(2)-PP-Dol alpha-1,2-mannosyltransferase
Carboxypeptidase D	CPD	Carboxypeptidase D // Carboxypeptidase D
RING finger protein 37	UBOX5	RING-type E3 ubiquitin transferase
Serine/threonine-protein kinase 6	AURKA	Serine/threonine-protein kinase 6
Sphingomyelin phosphodiesterase 4	SMPD4	Sphingomyelin phosphodiesterase
UDP-glucuronosyltransferase 2B11	UGT2B11	UDP-glucuronosyltransferase 2B11 precursor, microsomal // UDP-glucuronosyltransferase 2B11 precursor, microsomal // UDP-glucuronosyltransferase 2B11 precursor, microsomal // UDP-glucuronosyltransferase 2B11 precursor, microsomal // UDP-glucuronosyltransferase 2B11 precursor, microsomal // UDP-glucuronosyltransferase 2B11 precursor, microsomal // UDP-glucuronosyltransferase 2B11 precursor, microso…
protein-tyrosine phosphatase, non-receptor type 11	PTPN11	protein-tyrosine phosphatase, non-receptor type 11
Wee1 like kinase	HS00181	Wee1 like kinase // Wee1 like kinase
Proteasome subunit beta type-1	PSMB1	Proteasome subunit beta type-1
Serine/threonine-protein kinase H1	PSKH1	Serine/threonine-protein kinase H1
lanosterol synthase	LSS	lanosterol synthase
mannosyl-oligosaccharide 1,3-1,6-&alpha;-mannosidase 2	MAN2A2	mannosyl-oligosaccharide 1,3-1,6-&alpha;-mannosidase
polypeptide N-acetylgalactosaminyltransferase 1	GALNT1	polypeptide <em>N</em>-acetylgalactosaminyltransferase
Diacylglycerol kinase delta	DGKD	Diacylglycerol kinase delta
HERV-K_7p22.1 provirus ancestral Pro protein	ERVK-6	HERV-K_7p22.1 provirus ancestral Pro protein // HERV-K_7p22.1 provirus ancestral Pro protein // HERV-K_7p22.1 provirus ancestral Pro protein // HERV-K_7p22.1 provirus ancestral Pro protein
Proteasome subunit beta type-2	PSMB2	Proteasome subunit beta type-2
protein-arginine deiminase type-6	PADI6	peptidylarginine deiminase
Myristoylated alanine-rich C-kinase substrate	MARCKS	Myristoylated alanine-rich C-kinase substrate // Myristoylated alanine-rich C-kinase substrate
Receptor-type tyrosine-protein phosphatase beta	PTPRB	Receptor-type tyrosine-protein phosphatase beta
ubiquitin-conjugating enzyme E2 D3	UBE2D3	Ubiquitin-conjugating enzyme E2 D3
DNA-directed RNA polymerase I subunit RPA49	POLR1E	DNA-directed RNA polymerase I subunit RPA49
lysosomal &alpha; glucosidase	GAA	lysosomal alpha-glucosidase
phospholipase A2	HS13847	phospholipase A2 // phospholipase A2 // phospholipase A2
Histone deacetylase 3	HDAC3	Histone deacetylase 3
Mitogen-activated protein kinase kinase kinase MLT	MAP3K20	Mitogen-activated protein kinase kinase kinase MLT
Calcium/calmodulin-dependent protein kinase type 1G	CAMK1G	Calcium/calmodulin-dependent protein kinase type 1G
peptidyl-prolyl cis-trans isomerase	HS17631	peptidyl-prolyl cis-trans isomerase
Alpha-ketoglutarate-dependent dioxygenase alkB homolog 3	ALKBH3	Alpha-ketoglutarate-dependent dioxygenase alkB homolog 3 // Alpha-ketoglutarate-dependent dioxygenase alkB homolog 3 // Alpha-ketoglutarate-dependent dioxygenase alkB homolog 3 // Alpha-ketoglutarate-dependent dioxygenase alkB homolog 3
Dual specificity protein phosphatase 4	DUSP4	Dual specificity protein phosphatase 4 // Dual specificity protein phosphatase 4
FK506-binding protein 8	FKBP8	FK506-binding protein 8
NEUROPSIN PRECURSOR	KLK8	NEUROPSIN PRECURSOR
hexokinase-3	HK3	D-glucopyranose 6-kinase // &alpha;-D-glucopyranose 6-kinase // hexokinase
Diamine acetyltransferase 2	SAT2	Diamine acetyltransferase 2 // Diamine acetyltransferase 2 // Diamine acetyltransferase 2 // Diamine acetyltransferase 2 // Diamine acetyltransferase 2
glucosamine-phosphate N-acetyltransferase 1	GNPNAT1	glucosamine-phosphate N-acetyltransferase 1
Hormonally up-regulated neu tumor-associated kinase	HUNK	Hormonally up-regulated neu tumor-associated kinase
Carbonic anhydrase 7	CA7	Carbonic anhydrase 7
adenylate cyclase type 2	ADCY2	adenylate cyclase
Ephrin type-B receptor 3	EPHB3	Ephrin type-B receptor 3 // Ephrin type-B receptor 3
lysine-specific demethylase 7B	PHF8	[histone H4]-N<sup>6</sup>-methyl-L-lysine-20 demethylase // [histone H3]-N<sup>6</sup>-methyl-L-lysine-9 demethylase // [histone H3]-N<sup>6</sup>,N<sup>6</sup>-dimethyl-L-lysine-9 demethylase
&alpha;-L-iduronidase	IDUA	L-iduronidase
&beta;-1,4-mannosyl-glycoprotein 4-&beta;-<em>N</em>-acetylglucosaminyltransferase	MGAT3	&beta;-1,4-mannosyl-glycoprotein 4-&beta;-<em>N</em>-acetylglucosaminyltransferase
FGGY carbohydrate kinase domain-containing protein	FGGY	D-ribulokinase
Protein phosphatase 1H	PPM1H	Protein phosphatase 1H
RNA 3'-terminal phosphate cyclase	RTCA	RNA 3'-terminal phosphate cyclase
phosphoinositide-3-kinase regulatory subunit p101	PIK3R5	Phosphoinositide 3-kinase regulatory subunit 5
Chymase	CMA1	Chymase
nucleoside diphosphate kinase 6	NME6	nucleoside diphosphate kinase // nucleoside diphosphate kinase // nucleoside diphosphate kinase // nucleoside diphosphate kinase // nucleoside diphosphate kinase // nucleoside diphosphate kinase // nucleoside diphosphate kinase // nucleoside diphosphate kinase // nucleoside diphosphate kinase
glucose-1-phosphate guanylyltransferase		glucose-1-phosphate guanylyltransferase
Tyrosine-protein kinase BTK	BTK	Tyrosine-protein kinase BTK
Deoxyhypusine synthase	DHPS	Deoxyhypusine synthase // Deoxyhypusine synthase // Deoxyhypusine synthase // Deoxyhypusine synthase // deoxyhypusine synthase
DNA-directed RNA polymerases I and III subunit RPAC2	POLR1D	DNA-directed RNA polymerases I and III subunit RPAC2
Epididymis-specific alpha-mannosidase	MAN2B2	Epididymis-specific alpha-mannosidase
&alpha;-1,3-mannosyl-glycoprotein 4-&beta;-<em>N</em>-acetylglucosaminyltransferase B	MGAT4B	&alpha;-1,3-mannosyl-glycoprotein 4-&beta;-<em>N</em>-acetylglucosaminyltransferase
DNA-directed RNA polymerase III subunit RPC10	POLR3K	DNA-directed RNA polymerase III subunit RPC10
Serine/threonine-protein kinase SIK1	SIK1	Serine/threonine-protein kinase SIK1
OTU domain-containing protein 5	OTUD5	OTU domain-containing protein 5
dihydrofolate reductase-like protein 1	DHFR2	dihydrofolate reductase
Mitogen-activated protein kinase kinase kinase 6	MAP3K6	Mitogen-activated protein kinase kinase kinase 6
Casein kinase I isoform gamma-1	CSNK1G1	Casein kinase I isoform gamma-1
Ephrin type-A receptor 6	EPHA6	Ephrin type-A receptor 6
protein adenylyltransferase SelO, mitochondrial	SELENOO	[protein]-L-tyrosine AMPylase // [protein]-L-threonine/L-serine AMPylase
protein-tyrosine sulfotransferase 2	TPST2	protein-tyrosine sulfotransferase
methionine aminopeptidase 2	METAP2	methionine aminopeptidase // methionine aminopeptidase // methionine aminopeptidase // methionine aminopeptidase // methionine aminopeptidase // methionine aminopeptidase // methionine aminopeptidase
ketimine reductase mu-crystallin	CRYM	ketimine reductase
Peptidyl-prolyl cis-trans isomerase G	PPIG	Peptidyl-prolyl cis-trans isomerase G
Alkylated DNA repair protein alkB homolog 1	ALKBH1	Alkylated DNA repair protein alkB homolog 1 // Alkylated DNA repair protein alkB homolog 1 // Alkylated DNA repair protein alkB homolog 1 // Alkylated DNA repair protein alkB homolog 1
nicotinate phosphoribosyltransferase	NAPRT	Nicotinate phosphoribosyltransferase
Myeloblastin	PRTN3	Myeloblastin
carnitine O-acetyltransferase	CRAT	carnitine O-acetyltransferase
3' 5'-cyclic phosphodiesterase	HS14532	3' 5'-cyclic phosphodiesterase
Cell cycle checkpoint control protein RAD9A	RAD9A	Cell cycle checkpoint control protein RAD9A
protein kinase CLK1	CLK1	protein kinase CLK1 // protein kinase CLK1
acyl-CoA desaturase	SCD	acyl-CoA desaturase // Acyl-CoA desaturase
Cyclin-dependent kinase 4 inhibitor C	CDKN2C	Cyclin-dependent kinase 4 inhibitor C
Spastin	SPAST	Spastin
Alkylated DNA repair protein alkB homolog 5	ALKBH5	Alkylated DNA repair protein alkB homolog 5 // Alkylated DNA repair protein alkB homolog 5 // Alkylated DNA repair protein alkB homolog 5 // Alkylated DNA repair protein alkB homolog 5
LIM domain kinase 1	LIMK1	LIM domain kinase 1
Putative N-acetylglucosamine-6-phosphate deacetylase	AMDHD2	Putative N-acetylglucosamine-6-phosphate deacetylase // Putative N-acetylglucosamine-6-phosphate deacetylase
cAMP-dependent protein kinase catalytic subunit beta	PRKACB	cAMP-dependent protein kinase catalytic subunit beta
DNA-directed RNA polymerase I subunit RPA43	POLR1F	DNA-directed RNA polymerase I subunit RPA43
type 2 lactosamine &alpha;-2,3-sialyltransferase	ST3GAL6	neolactotetraosylceramide &alpha;-2,3-sialyltransferase // neolactohexaosylceramide &alpha;-2,3-sialyltransferase // neolactooctaosylceramide &alpha;-2,3-sialyltransferase
Atrial natriuretic peptide receptor A	NPR1	Atrial natriuretic peptide receptor A
Ubiquitin carboxyl-terminal hydrolase 21	USP21	Ubiquitin carboxyl-terminal hydrolase 21
Glycogen synthase kinase-3 beta	GSK3B	Glycogen synthase kinase-3 beta
protein tyrosine phosphatase, receptor type, M precursor	PTPRM	protein tyrosine phosphatase, receptor type, M precursor
Ubiquitin carboxyl-terminal hydrolase 6	USP6	Ubiquitin carboxyl-terminal hydrolase 6 // Ubiquitin carboxyl-terminal hydrolase 6
Putative N-acetylated-alpha-linked acidic dipeptidase	FOLH1B	Putative N-acetylated-alpha-linked acidic dipeptidase
&alpha;-<i>N</i>-acetylneuraminide &alpha;-2,8-sialyltransferase	ST8SIA1	ganglioside GQ1c &alpha;-2,8-sialyltransferase // ganglioside GD1a &alpha;-2,8-sialyltransferase // ganglioside GM3 &alpha;-2,8-sialyltransferase // ganglioside GM2 &alpha;-2,8-sialyltransferase // ganglioside GD3 &alpha;-2,8-sialyltransferase // ganglioside GT1b &alpha;-2,8-sialyltransferase // ganglioside GM1b &alpha;-2,8-sialyltransferase // <i>N</i>-acetyl-&alpha;-neuraminyl-(2&rarr;3)-&beta;…
<i>N</i>-acetylglucosaminyl-proteoglycan 4-&beta;-glucuronosyltransferase EXTL1	EXTL1	<i>N</i>-acetylglucosaminyl-proteoglycan 4-&beta;-glucuronosyltransferase
testis-specific chromodomain protein Y protein 2	CDY2A	testis-specific chromodomain protein Y protein 2
protein-<i>N</i><sup>6</sup>-acetyl-L-lysine:CoA acetyltranferase	ABHD14B	protein-<i>N</i><sup>6</sup>-acetyl-L-lysine:CoA acetyltranferase
Serine/threonine-protein kinase 38	STK38	Serine/threonine-protein kinase 38
Receptor-type tyrosine-protein phosphatase N2	PTPRN2	Receptor-type tyrosine-protein phosphatase N2
hydroxyacyl-thioester dehydratase type 2	HTD2	(3R)-3-hydroxybutanoyl-[acp] dehydratase // (3R)-3-hydroxyoctanoyl-[acp] dehydratase // (3R)-3-hydroxyhexanoyl-[acp] dehydratase // (3R)-3-hydroxydodecanoyl-[acp] dehydratase // (3R)-3-hydroxytetradecanoyl-[acp] dehydratase // (3R)-3-hydroxydecanoyl-[acp] dehydratase
3 beta-hydroxysteroid dehydrogenase type 7	HSD3B7	3 beta-hydroxysteroid dehydrogenase type 7
Cytosolic phospholipase A2 delta	PLA2G4D	Cytosolic phospholipase A2 delta
Peptidyl-prolyl cis-trans isomerase-like 2	PPIL2	Peptidyl-prolyl cis-trans isomerase-like 2
long-chain acyl-CoA synthetase 3	ACSL3	Long-chain-fatty-acid--CoA ligase
Seryl-tRNA synthetase, cytoplasmic	SARS1	Seryl-tRNA synthetase, cytoplasmic // Seryl-tRNA synthetase, cytoplasmic
Mitogen-activated protein kinase 8	MAPK8	Mitogen-activated protein kinase 8
Ubiquitin carboxyl-terminal hydrolase 1	USP1	Ubiquitin carboxyl-terminal hydrolase 1 // Ubiquitin carboxyl-terminal hydrolase 1
Cathepsin S	CTSS	Cathepsin S
Protein prune homolog	PRUNE1	Protein prune homolog
Mitogen-activated protein kinase kinase kinase 2	MAP3K2	Mitogen-activated protein kinase kinase kinase 2
inositol-trisphosphate 3-kinase B	ITPKB	1-D-myo-inositol-1,4,5-trisphosphate 3-kinase
guanidinoacetate N-methyltransferase	GAMT	guanidinoacetate N-methyltransferase
Alkylated DNA repair protein alkB homolog 4	ALKBH4	Alkylated DNA repair protein alkB homolog 4 // Alkylated DNA repair protein alkB homolog 4 // Alkylated DNA repair protein alkB homolog 4 // Alkylated DNA repair protein alkB homolog 4
Group IIE secretory phospholipase A2	PLA2G2E	Group IIE secretory phospholipase A2
Peroxidasin homolog	PXDN	Peroxidasin homolog
Polypeptide N-acetylgalactosaminyltransferase 6	GALNT6	Polypeptide N-acetylgalactosaminyltransferase 6
sorbitol dehydrogenase	HS14782	sorbitol dehydrogenase // sorbitol dehydrogenase // sorbitol dehydrogenase
Beta-adrenergic receptor kinase 1	GRK2	Beta-adrenergic receptor kinase 1
mitochondrial proline dehydrogenase 1	PRODH	proline dehydrogenase
Chitobiosyldiphosphodolichol beta-mannosyltransferase	ALG1	Chitobiosyldiphosphodolichol beta-mannosyltransferase
Inositol oxygenase	MIOX	Inositol oxygenase
Proteasome subunit beta type-3	PSMB3	Proteasome subunit beta type-3
Serine/threonine-protein kinase MRCK alpha	CDC42BPA	Serine/threonine-protein kinase MRCK alpha
NUAK family SNF1-like kinase 2	NUAK2	NUAK family SNF1-like kinase 2
polyprenol reductase	SRD5A3	polyprenol reductase // polyprenol reductase
Histidyl-tRNA synthetase, cytoplasmic	HARS1	Histidyl-tRNA synthetase, cytoplasmic
pyridoxal phosphate phosphatase	PHOSPHO2	pyridoxal phosphate phosphatase
Peroxisomal acyl-coenzyme A oxidase 3	ACOX3	Peroxisomal acyl-coenzyme A oxidase 3
Serine/threonine-protein kinase PRP4 homolog	PRPF4B	Serine/threonine-protein kinase PRP4 homolog
NADH-cytochrome b5 reductase 1	CYB5R1	NADH-cytochrome b5 reductase 1 // NADH-cytochrome b5 reductase 1
Serine/threonine-protein kinase LATS1	LATS1	Serine/threonine-protein kinase LATS1
Serine/threonine-protein kinase ULK3	ULK3	Serine/threonine-protein kinase ULK3
Cytochrome P450 4A11	CYP4A11	Cytochrome P450 4A11 // Cytochrome P450 4A11
heme oxygenase 1	HMOX1	heme oxygenase
D-lactate dehydrogenase, mitochondrial	LDHD	<small>D</small>-lactate dehydrogenase (cytochrome)
Polynucleotide 5'-hydroxyl-kinase	PNKP	Polynucleotide 5'-hydroxyl-kinase // Polynucleotide 5'-hydroxyl-kinase
receptor tyrosine kinase isoform FLT4 long (fragment)	FLT4	receptor tyrosine kinase isoform FLT4 long (fragment)
Alkylated DNA repair protein alkB homolog 7	ALKBH7	Alkylated DNA repair protein alkB homolog 7 // Alkylated DNA repair protein alkB homolog 7 // Alkylated DNA repair protein alkB homolog 7 // Alkylated DNA repair protein alkB homolog 7
G protein-coupled receptor kinase 4	GRK4	G protein-coupled receptor kinase 4
Cathepsin G	CTSG	Cathepsin G
Proto-oncogene tyrosine-protein kinase ROS	ROS1	Proto-oncogene tyrosine-protein kinase ROS
Glutathione S-transferase A5	GSTA5	Glutathione S-transferase A5 // Glutathione S-transferase A5 // Glutathione S-transferase A5
arachidonate 12-lipoxygenase	ALOX12	docosahexaenoate (17S)-lipoxygenase // anandamide (12S)-lipoxygenase // lipoxin B4 synthase // arachidonate (12S)-lipoxygenase // docosahexaenoate (14S)-lipoxygenase
Protein phosphatase 1L	PPM1L	Protein phosphatase 1L
DNA polymerase delta subunit 4	POLD4	DNA polymerase delta subunit 4 // DNA polymerase delta subunit 4
Sia-alpha-2,3-Gal-beta-1,4-GlcNAc-R:alpha 2,8-sialyltransferase	ST8SIA3	Sia-alpha-2,3-gal-beta-1,4-glcnac-r:alpha 2,8-sialyltransferase // Sia-alpha-2,3-gal-beta-1,4-glcnac-r:alpha 2,8-sialyltransferase
Mannose-1-phosphate guanyltransferase alpha	GMPPA	Mannose-1-phosphate guanyltransferase alpha // Mannose-1-phosphate guanyltransferase alpha
SNF-related serine/threonine-protein kinase	SNRK	SNF-related serine/threonine-protein kinase
UMP-CMP kinase 2, mitochondrial	CMPK2	UMP-CMP kinase // UMP-CMP kinase // UMP-CMP kinase
DNA (cytosine-5)-methyltransferase 3B	DNMT3B	DNA (cytosine-5)-methyltransferase 3B
histone-lysine <em>N</em>-methyltransferase KMT7	SETD7	Histone-lysine N-methyltransferase SETD7
sphingolipid 4-desaturase 1	DEGS1	dihydroceramide 4-desaturase // Sphingolipid 4-desaturase
uridine phosphorylase 2	UPP2	2'-deoxyuridine phosphorylase // uridine phosphorylase
High affinity cGMP-specific 3',5'-cyclic phosphodiesterase 9A	PDE9A	High affinity cGMP-specific 3',5'-cyclic phosphodiesterase 9A
Leucyl-cystinyl aminopeptidase, pregnancy serum form	LNPEP	Leucyl-cystinyl aminopeptidase, pregnancy serum form
Retina-specific copper amine oxidase	AOC2	Retina-specific copper amine oxidase // Retina-specific copper amine oxidase // Retina-specific copper amine oxidase // amine oxidase // Retina-specific copper amine oxidase
<i>N</i>-acetylgalactosamine-6-sulfatase	GALNS	keratan galactose-6-sulfatase // chondroitin <i>N</i>-acetylgalactosamine-6-sulfatase
G protein-coupled receptor kinase 7	GRK7	G protein-coupled receptor kinase 7
Phosphatidylinositol-4-phosphate 5-kinase-like protein 1	PIP5KL1	Phosphatidylinositol-4-phosphate 5-kinase-like protein 1
DNA ligase 4	LIG4	DNA ligase 4
protein arginine <i>N</i>-methyltransferase 5	PRMT5	type II protein arginine methyltransferase
tyrosine phosphatase	PTPRM	tyrosine phosphatase
G protein-coupled receptor kinase 6	GRK6	G protein-coupled receptor kinase 6
Serine/threonine-protein kinase ATR	ATR	Serine/threonine-protein kinase ATR
peroxiredoxin-5	PRDX5	peroxiredoxin
Protein phosphatase 1A	PPM1A	Protein phosphatase 1A
N-acetylgalactosaminyltransferase 7	GALNT7	N-acetylgalactosaminyltransferase 7
Interferon-induced, double-stranded RNA-activated protein kinase	EIF2AK2	Interferon-induced, double-stranded RNA-activated protein kinase
Protein-glutamine gamma-glutamyltransferase 4	TGM4	Protein-glutamine gamma-glutamyltransferase 4
bifunctional heparan sulfate <i>N</i>-deacetylase/<i>N</i>-sulfotransferase 3	NDST3	heparan sulfate <i>N</i>-deacetylase // heparan sulfate <i>N</i>-sulfotransferase
DNA-directed RNA polymerases I and III subunit RPAC1	POLR1C	DNA-directed RNA polymerases I and III subunit RPAC1
Interleukin-1 receptor-associated kinase 3	IRAK3	Interleukin-1 receptor-associated kinase 3
Histone deacetylase 2	HDAC2	Histone deacetylase 2
phenylalanyl-tRNA synthetase alpha chain	FARSA	Phenylalanyl-tRNA synthetase alpha chain
Serine/threonine-protein kinase QSK	SIK3	Serine/threonine-protein kinase QSK
Cholinesterase	BCHE	Cholinesterase // Cholinesterase
cyclic GMP-AMP synthase	CGAS	cyclic GMP-AMP synthase
Phosphatidylinositol-5-phosphate 4-kinase type-2 beta	PIP4K2B	Phosphatidylinositol-5-phosphate 4-kinase type-2 beta
Otoconin-90	OC90	Otoconin-90 // Otoconin-90 // Otoconin-90
Serine/threonine-protein kinase Nek4	NEK4	Serine/threonine-protein kinase Nek4
peptidyl-prolyl cis-trans isomerase	HS15708	peptidyl-prolyl cis-trans isomerase
Acyl-coenzyme A synthetase ACSM4, mitochondrial	ACSM4	Acyl-coenzyme A synthetase ACSM4, mitochondrial // Acyl-coenzyme A synthetase ACSM4, mitochondrial
putative glycerol kinase 5	GK5	glycerol kinase
Formyltetrahydrofolate synthetase	MTHFD1	Formyltetrahydrofolate synthetase
histone-lysine <em>N</em>-methyltransferase KMT2C	KMT2C	[histone-H3]-lysine-4 <i>N</i>-methyltransferase
Membrane-associated tyrosine- and threonine-specific cdc2-inhibitory kinase	PKMYT1	Membrane-associated tyrosine- and threonine-specific cdc2-inhibitory kinase
Ribosomal protein S6 kinase beta-2	RPS6KB2	Ribosomal protein S6 kinase beta-2
Monoacylglycerol lipase ABHD12	ABHD12	Monoacylglycerol lipase ABHD12
choline kinase &alpha;1	CHKA	choline kinase
Serine/threonine-protein kinase PCTAIRE-2	CDK17	Serine/threonine-protein kinase PCTAIRE-2
peptidyl-prolyl cis-trans isomerase A	PPIA	peptidyl-prolyl cis-trans isomerase
Tyrosine-protein kinase Lyn	LYN	Tyrosine-protein kinase Lyn
E3 ubiquitin-protein ligase RNF216	RNF216	E3 ubiquitin-protein ligase RNF216
&alpha;-tubulin <i>N</i>-acetyltransferase	ATAT1	&alpha;-tubulin <i>N</i>-acetyltransferase
Selenocysteine lyase	SCLY	Selenocysteine lyase
Dual specificity protein phosphatase 14	DUSP14	Dual specificity protein phosphatase 14 // Dual specificity protein phosphatase 14
Tubulin--tyrosine ligase	TTL	Tubulin--tyrosine ligase
Prostate-specific antigen	KLK3	Prostate-specific antigen
dimethylglycine dehydrogenase	DMGDH	dimethylglycine dehydrogenase
DNA primase large subunit	PRIM2	DNA primase large subunit
Serine/threonine-protein kinase MRCK gamma	CDC42BPG	Serine/threonine-protein kinase MRCK gamma
Peptide methionine sulfoxide reductase	MSRA	Peptide methionine sulfoxide reductase // Peptide methionine sulfoxide reductase // Peptide methionine sulfoxide reductase
4-hydroxybenzoate polyprenyltransferase	COQ2	4-hydroxybenzoate decaprenyltransferase
adenosine deaminase	ADA	adenosine deaminase // adenosine deaminase
Methionine aminopeptidase 1D, mitochondrial	METAP1D	Methionine aminopeptidase 1D, mitochondrial
Probable O-sialoglycoprotein endopeptidase 2	OSGEPL1	Probable O-sialoglycoprotein endopeptidase 2
Cyclin-dependent kinase 5 activator 1, p25	CDK5R1	Cyclin-dependent kinase 5 activator 1, p25 // Cyclin-dependent kinase 5 activator 1, p25
Tyrosine-protein kinase STYK1	STYK1	Tyrosine-protein kinase STYK1
Ecto-ADP-ribosyltransferase 4	ART4	Ecto-ADP-ribosyltransferase 4
Serine/threonine-protein kinase PAK 7	PAK5	Serine/threonine-protein kinase PAK 7
Tyrosine-protein phosphatase non-receptor type 1	PTPN1	Tyrosine-protein phosphatase non-receptor type 1
Serine/threonine-protein kinase 17A	STK17A	Serine/threonine-protein kinase 17A
1-phosphatidylinositol-4,5-bisphosphate phosphodiesterase eta-2	PLCH2	1-phosphatidylinositol-4,5-bisphosphate phosphodiesterase eta-2 // 1-phosphatidylinositol-4,5-bisphosphate phosphodiesterase eta-2
Hydroxyacid-oxoacid transhydrogenase, mitochondrial	ADHFE1	Hydroxyacid-oxoacid transhydrogenase, mitochondrial
Tryptase delta	TPSD1	Tryptase delta
Twinfilin-1	TWF1	Twinfilin-1 // Twinfilin-1
frataxin	FXN	ferroxidase
xylosyltransferase 2	XYLT2	protein xylosyltransferase
DNA polymerase epsilon subunit 3	POLE3	DNA polymerase epsilon subunit 3 // DNA polymerase epsilon subunit 3
UMP/CMP kinase	CMPK1	UMP kinase // UMP kinase // dCMP kinase // CMP kinase
Chymotrypsin-like elastase family member 2B	CELA2B	Chymotrypsin-like elastase family member 2B
3-hydroxyisobutyryl-CoA hydrolase	HIBCH	3-hydroxyisobutyryl-CoA hydrolase // 3-hydroxyisopropanoyl-CoA hydrolase // 3-hydroxyisobutanoyl-CoA hydrolase
Serine/threonine-protein kinase 25	STK25	Serine/threonine-protein kinase 25
Acyl-coenzyme A synthetase ACSM6, mitochondrial	ACSM6	Acyl-coenzyme A synthetase ACSM6, mitochondrial // Acyl-coenzyme A synthetase ACSM6, mitochondrial
Protein-glutamine gamma-glutamyltransferase 2	TGM2	Protein-glutamine gamma-glutamyltransferase 2
phosphoethanolamine/phosphocholine phosphatase	PHOSPHO1	ethanolamine phosphate phosphatase // phosphocholine phosphatase
receptor-interacting serine/threonine-protein kinase 3	RIPK3	Receptor-interacting serine/threonine-protein kinase 3
Serine/threonine-protein kinase haspin	HASPIN	Serine/threonine-protein kinase haspin
<em>N</em>-acetyllactosaminide &beta;-1,6-<em>N</em>-acetylglucosaminyl-transferase	GCNT2	<em>N</em>-acetyllactosaminide &beta;-1,6-<em>N</em>-acetylglucosaminyl-transferase
Cytochrome b5 reductase 4	CYB5R4	Cytochrome b5 reductase 4 // Cytochrome b5 reductase 4
Tyrosine-protein kinase SYK	SYK	Tyrosine-protein kinase SYK
serine/threonine kinase	HS14664	serine/threonine kinase
cGMP-dependent 3',5'-cyclic phosphodiesterase	PDE2A	cGMP-dependent 3',5'-cyclic phosphodiesterase
fatty-acid amide hydrolase 2	FAAH2	palmitoyl ethanolamide amidohydrolase // anandamide amidohydrolase // oleamide amidohydrolase
prostaglandin E synthase	PTGES	prostaglandin E synthase
1-acyl-sn-glycerol-3-phosphate acyltransferase delta	AGPAT4	1-acyl-sn-glycerol-3-phosphate acyltransferase delta
Probable tRNA(His) guanylyltransferase	THG1L	Probable tRNA(His) guanylyltransferase // Probable tRNA(His) guanylyltransferase // Probable tRNA(His) guanylyltransferase
very-long-chain 3-oxoacyl-CoA reductase	HSD17B12	3-oxodocosatetraenoyl-CoA reductase // 3-oxoicosanoyl-CoA reductase // 3-oxobehenoyl-CoA reductase // 3-oxolignoceroyl-CoA reductase // 3-oxocerotoyl-CoA reductase // 3-oxohexatriacontanoyl-CoA reductase // 3-oxotetratriacontanoyl-CoA reductase // 3-oxodotriacontanoyl-CoA reductase // 3-oxotriacontanoyl-CoA reductase // 3-oxodocosapentaenoyl-CoA reductase // (3R)-hydroxydihomo &gamma;-linolenoyl-…
3'(2'),5'-bisphosphate nucleotidase 1	BPNT1	bisphosphate 3' nucleotidase
Inhibitor of nuclear factor kappa-B kinase subunit epsilon	IKBKE	Inhibitor of nuclear factor kappa-B kinase subunit epsilon
vitamin K-dependent protein C	PROC	Activation peptide // Activation peptide
Ephrin type-A receptor 4	EPHA4	Ephrin type-A receptor 4 // Ephrin type-A receptor 4 // Ephrin type-A receptor 4
tyrosine phosphatase	HS16316	tyrosine phosphatase
Complement factor D	CFD	Complement factor D
peptidyl-prolyl cis-trans isomerase	HS16550	peptidyl-prolyl cis-trans isomerase
<i>sn</i>1-specific diacylglycerol lipase alpha	DAGLA	diacylglycerol <i>sn</i>-1 acylhydrolase // 2-arachidonoyl-diacylglycerol <i>sn</i>-1 acylhydrolase
sialidase 4	NEU4	sialidase 4
pantetheinase	VNN1	pantetheinase
Protein kinase C theta type	PRKCQ	Protein kinase C theta type // Protein kinase C theta type
Tartrate-resistant acid phosphatase type 5	ACP5	Tartrate-resistant acid phosphatase type 5
phosphorylase b kinase &alpha; regulatory chain, skeletal muscle isoform	PHKA1	Phosphorylase b kinase regulatory subunit alpha, skeletal muscle isoform
3-phosphoinositide dependent kinase 1	PDPK1	3-phosphoinositide dependent kinase 1
Dihydropyrimidinase-related protein 5	DPYSL5	Dihydropyrimidinase-related protein 5
Glycine N-acyltransferase	GLYAT	Glycine N-acyltransferase
POZ-, AT hook-, and zinc finger-containing protein 1	PATZ1	POZ-, AT hook-, and zinc finger-containing protein 1 // POZ-, AT hook-, and zinc finger-containing protein 1
Pancreatic lipase-related protein 2	PNLIPRP2	Pancreatic lipase-related protein 2
glutathione-specific &gamma;-glutamylcyclotransferase 1	CHAC1	glutathione-specific &gamma;-glutamylcyclotransferase
Delta(14)-sterol reductase	TM7SF2	Delta(14)-sterol reductase // Delta(14)-sterol reductase // Delta(14)-sterol reductase // Delta(14)-sterol reductase
DNA polymerase delta subunit 3	POLD3	DNA polymerase delta subunit 3 // DNA polymerase delta subunit 3
Homeodomain-interacting protein kinase 1	HIPK1	Homeodomain-interacting protein kinase 1
choline/ethanolaminephosphotransferase 1	CEPT1	2-acyl-1-Z-alk-1-enyl-<i>sn</i>-glycerol cholinephosphotransferase // 2-acyl-1-alkyl-<i>sn</i>-glycerol ethanolaminephosphotransferase // 2-acyl-1-alkyl-<i>sn</i>-glycerol cholinephosphotransferase // 1,2-diacyl-<i>sn</i>-glycerol cholinephosphotransferase // 1,2-diacyl-<i>sn</i>-glycerol ethanolaminephosphotransferase
Separin	ESPL1	separase
Ethanolamine kinase 2	ETNK2	Ethanolamine kinase 2
24-dehydrocholesterol reductase	DHCR24	lathosterol:NADP+ &Delta;<sup>24</sup>-oxidoreductase // cholesterol:NADP+ &Delta;<sup>24</sup>-oxidoreductase // 24,25-dihydrolanosterol:NADP+ &Delta;<sup>24</sup>-oxidoreductase
circadian locomoter output cycles protein kaput	CLOCK	Circadian locomoter output cycles protein kaput
histone-lysine <em>N</em>-trimethyltransferase KMT8	PRDM2	[histone-H3]-lysine-9 <i>N</i>-trimethyltransferase
peptidyl-prolyl cis-trans isomerase	HS16565	peptidyl-prolyl cis-trans isomerase
Mannose-6-phosphate isomerase	MPI	Mannose-6-phosphate isomerase
Vascular endothelial growth factor receptor 1	FLT1	Vascular endothelial growth factor receptor 1
Mitogen-activated protein kinase kinase kinase 10	MAP3K10	Mitogen-activated protein kinase kinase kinase 10
alkaline ceramidase 2	ACER2	ceramidase
protein arginine <i>N</i>-methyltransferase 6	PRMT6	type I protein arginine methyltransferase
ATP-dependent RNA helicase DHX8	DHX8	ATP-dependent RNA helicase DHX8
protein disulfide-isomerase A2	PDIA2	protein disulfide isomerase A2 precursor // protein disulfide isomerase A2 precursor
alpha-mannosidase	HS16819	alpha-mannosidase // alpha-mannosidase
Chymotrypsin-like elastase family member 3B	CELA3B	Chymotrypsin-like elastase family member 3B // Chymotrypsin-like elastase family member 3B // Chymotrypsin-like elastase family member 3B // Chymotrypsin-like elastase family member 3B // Chymotrypsin-like elastase family member 3B
26S protease regulatory subunit 6A	PSMC3	26S protease regulatory subunit 6A
1,5-anhydro-D-fructose reductase	AKR1E2	1,5-anhydro-D-fructose reductase
cell division protein kinase 10	CDK10	cyclin-dependent kinase // cyclin-dependent kinase
2',3'-cyclic-nucleotide 3'-phosphodiesterase	CNP	2',3'-cyclic-nucleotide 3'-phosphodiesterase
tRNA isopentenyltransferase, mitochondrial	TRIT1	tRNA isopentenyltransferase, mitochondrial
Integrin-linked protein kinase	ILK	Integrin-linked protein kinase
Tripeptidyl-peptidase 2	TPP2	Tripeptidyl-peptidase 2 // Tripeptidyl-peptidase 2
aminomethyltransferase	AMT	aminomethyltransferase
Ubiquitin carboxyl-terminal hydrolase isozyme L5	UCHL5	Ubiquitin carboxyl-terminal hydrolase isozyme L5
peptidyl-prolyl cis-trans isomerase	HS16793	peptidyl-prolyl cis-trans isomerase
Mitogen-activated protein kinase kinase kinase 7	MAP3K7	Mitogen-activated protein kinase kinase kinase 7
indoleamine 2,3-dioxygenase 1	IDO1	indoleamine 2,3-dioxygenase // indoleamine 2,3-dioxygenase
UDP-N-acetylhexosamine pyrophosphorylase	UAP1	UDP-N-acetylglucosamine pyrophosphorylase
Arginyl-tRNA synthetase, cytoplasmic	RARS1	Arginyl-tRNA synthetase, cytoplasmic
ubiquitin carboxyl terminal hydrolase DUB-1	HS16987	ubiquitin carboxyl terminal hydrolase DUB-1
alkaline ceramidase 1	ACER1	ceramidase
GTP:AMP phosphotransferase AK4, mitochondrial	AK4	adenylate kinase // adenylate kinase
probable histone acetyltransferase MYST1	KAT8	Probable histone acetyltransferase MYST1
Cyclin-dependent kinase inhibitor 3	CDKN3	Cyclin-dependent kinase inhibitor 3 // Cyclin-dependent kinase inhibitor 3
Calcium/calmodulin-dependent protein kinase type II alpha chain	CAMK2A	Calcium/calmodulin-dependent protein kinase type II alpha chain
Mitogen-activated protein kinase 9	MAPK9	Mitogen-activated protein kinase 9
very-long-chain enoyl-CoA reductase	TECR	<i>trans</i>-arachido-2-enoyl-CoA reductase // <i>trans</i>-docos-2-enoyl-CoA reductase // <i>trans</i>-lignocer-2-enoyl-CoA reductase // <i>trans</i>-cerot-2-enoyl-CoA reductase // NADPH-dependent very-long-chain <i>trans</i>-2-enoyl-CoA reductase // <i>trans</i>-octacos-2-enoyl-CoA reductase
vascular non-inflammatory molecule 3	VNN3	pantetheine amidohydrolase
Mitogen-activated protein kinase 15	MAPK15	Mitogen-activated protein kinase 15
Protein kinase C delta type	PRKCD	Protein kinase C delta type // Protein kinase C delta type
Phenylalanyl-tRNA synthetase, mitochondrial	FARS2	Phenylalanyl-tRNA synthetase, mitochondrial
AMINOPEPTIDASE	HS16295	AMINOPEPTIDASE // AMINOPEPTIDASE // AMINOPEPTIDASE
DNA-directed RNA polymerase III subunit RPC3	POLR3C	DNA-directed RNA polymerase III subunit RPC3
Aspartyl-tRNA synthetase, mitochondrial	DARS2	Aspartyl-tRNA synthetase, mitochondrial
Orotidine 5'-phosphate decarboxylase	UMPS	Orotidine 5'-phosphate decarboxylase // Orotidine 5'-phosphate decarboxylase
FK506 binding	HS17112	FK506 binding
beta-glucuronidase precursor	HS15769	beta-glucuronidase precursor
xanthine dehydrogenase/oxidase	XDH	xanthine oxidase // xanthine oxidase
Carboxy-terminal domain RNA polymerase II polypeptide A small phosphatase 2	CTDSP2	Carboxy-terminal domain RNA polymerase II polypeptide A small phosphatase 2
Inhibitor of nuclear factor kappa-B kinase subunit beta	IKBKB	Inhibitor of nuclear factor kappa-B kinase subunit beta
coagulation factor XIIIa	F13A1 // F13B	fibrin-glutamine &gamma;-glutamyltransferase
type IV collagenase	MMP2	gelatinase A
phosphoenolpyruvate carboxykinase [GTP], mitochondrial	PCK2	Phosphoenolpyruvate carboxykinase // Phosphoenolpyruvate carboxykinase
ubiquitin-conjugating enzyme E2 D1	UBE2D1	Ubiquitin-conjugating enzyme E2 D1
tRNA (uracil-5-)-methyltransferase homolog A	TRMT2A	tRNA (uracil-5-)-methyltransferase homolog A
Calcium/calmodulin-dependent protein kinase type II beta chain	CAMK2B	Calcium/calmodulin-dependent protein kinase type II beta chain
18S rRNA pseudouridine N1-methyltransferase	EMG1	18S rRNA pseudouridine<sup>1248</sup> N1-methyltransferase
Ubiquitin-conjugating enzyme E2 Z	UBE2Z	Ubiquitin-conjugating enzyme E2 Z
ATP-dependent DNA helicase Q1	RECQL	ATP-dependent DNA helicase Q1
histone-lysine <em>N</em>-methyltransferase PRDM9	PRDM9	[histone-H3]-lysine-4 <i>N</i>-methyltransferase
Peripheral plasma membrane protein CASK	CASK	Peripheral plasma membrane protein CASK
Lysine-specific demethylase 6A	KDM6A	[histone H3]-N<sup>6</sup>,N<sup>6</sup>,N<sup>6</sup>-trimethyl-L-lysine-27 demethylase
Glycylpeptide N-tetradecanoyltransferase 1	NMT1	Glycylpeptide N-tetradecanoyltransferase 1
26S proteasome non-ATPase regulatory subunit 14	PSMD14	26S proteasome non-ATPase regulatory subunit 14
mitogen activated kinase kinase kinase 12	MAP3K9	mitogen activated kinase kinase kinase 12
1,2-dihydroxy-3-keto-5-methylthiopentene dioxygenase	ADI1	1,2-dihydroxy-3-keto-5-methylthiopentene dioxygenase
Neutrophil collagenase	MMP8	Neutrophil collagenase
Sphingosine kinase 1	SPHK1	Sphingosine kinase 1 // Sphingosine kinase 1
histone-lysine <i>N</i>-methyltransferase DOT1L	DOT1L	[histone-H3]-lysine-79 <i>N</i>-methyltransferase
M-phase inducer phosphatase 2	CDC25B	M-phase inducer phosphatase 2
Guanylate cyclase soluble subunit beta-1	GUCY1B1	Guanylate cyclase soluble subunit beta-1
phosphatidylinositide phosphatase SAC1	SACM1L	phosphatidylinositol 4-phosphate 4-phosphatase // phosphatidylinositol 3,5-bisphosphate 5-phosphatase // phosphatidylinositol 3-phosphate 3-phosphatase
Aspartyl/asparaginyl beta-hydroxylase	ASPH	Aspartyl/asparaginyl beta-hydroxylase
ubiquinone biosynthesis protein COQ7 homolog	COQ7	5-demethoxyubiquinol hydroxylase
GTP:AMP phosphotransferase mitochondrial	AK3	GTP:AMP phosphotransferase // GTP:AMP phosphotransferase
Diacylglycerol kinase epsilon	DGKE	Diacylglycerol kinase epsilon
ceramide synthase 6	CERS6	C16 dihydroceramide synthase // C14 dihydroceramide synthase
Proteasome subunit beta type-7	PSMB7	Proteasome subunit beta type-7
Phosphatidylethanolamine N-methyltransferase	PEMT	Phosphatidylethanolamine N-methyltransferase
Short transient receptor potential channel 1	TRPC1	Short transient receptor potential channel 1
tRNA wybutosine-synthesizing protein 3 homolog	TYW3	RNA<sup>Phe</sup>-4-demethyl-7-(3-amino-3-carboxypropyl)wyosine-<i>N</i><sup>4</sup>]-methyltransferase
Sialidase-2	NEU2	Sialidase-2
serine/threonine kinase	HS17444	serine/threonine kinase
peptidyl-prolyl cis-trans isomerase	HS16202	peptidyl-prolyl cis-trans isomerase
DNA polymerase epsilon catalytic subunit A	POLE	DNA polymerase epsilon catalytic subunit A
DNA-directed RNA polymerase II subunit RPB9	POLR2I	DNA-directed RNA polymerase II subunit RPB9
DNA polymerase iota	POLI	DNA polymerase iota
Retinol-binding protein 5	RBP5	Retinol-binding protein 5
Serine/threonine-protein kinase N2	PKN2	Serine/threonine-protein kinase N2 // Serine/threonine-protein kinase N2
Peptidyl-prolyl cis-trans isomerase-like 6	PPIL6	Peptidyl-prolyl cis-trans isomerase-like 6
DNA-directed RNA polymerase II subunit RPB7	POLR2G	DNA-directed RNA polymerase II subunit RPB7
Dimethylaniline monooxygenase [N-oxide-forming] 4	FMO4	Dimethylaniline monooxygenase [N-oxide-forming] 4 // Dimethylaniline monooxygenase [N-oxide-forming] 4
lysine-specific histone demethylase 1B	KDM1B	[protein]-N<sup>6</sup>,N<sup>6</sup>-dimethyl-L-lysine demethylase
Calcium/calmodulin-dependent protein kinase type II gamma chain	CAMK2G	Calcium/calmodulin-dependent protein kinase type II gamma chain
Ubiquitin carboxyl-terminal hydrolase 43	USP43	Ubiquitin carboxyl-terminal hydrolase 43
Dual specificity protein phosphatase 26	DUSP26	Dual specificity protein phosphatase 26 // Dual specificity protein phosphatase 26
Probable asparaginyl-tRNA synthetase, mitochondrial	NARS2	Probable asparaginyl-tRNA synthetase, mitochondrial
Aspartyl-tRNA synthetase, cytoplasmic	DARS1	Aspartyl-tRNA synthetase, cytoplasmic
acyl-coenzyme A thioester hydrolase	HS17604	acyl-coenzyme A thioester hydrolase
cAMP-specific 3',5'-cyclic phosphodiesterase 4C	PDE4C	cAMP-specific 3',5'-cyclic phosphodiesterase 4C
long-chain fatty acid elongase 1	ELOVL1	3-oxocerotoyl-CoA synthase
Poly(A) polymerase beta	PAPOLB	Poly(A) polymerase beta
proto-oncogene tyrosine-protein kinase receptor RET	RET	Proto-oncogene tyrosine-protein kinase receptor ret
DNA-directed RNA polymerase III subunit RPC4	POLR3D	DNA-directed RNA polymerase III subunit RPC4
A-Raf proto-oncogene serine/threonine-protein kinase	ARAF	A-Raf proto-oncogene serine/threonine-protein kinase
Suppressor of tumorigenicity protein 14	ST14	Suppressor of tumorigenicity protein 14
Cathepsin E form II	CTSE	Cathepsin E form II
adenosine kinase	ADK	adenosine kinase
protein arginine <i>N</i>-methyltransferase 3	PRMT3	type I protein arginine methyltransferase
lysosomal acid phosphatase	ACP2	Lysosomal acid phosphatase
Cytochrome P450 19A1	CYP19A1	19-oxotestosterone 2-&beta;hydroxylase // 19-hydroxytestosterone 19-dehydrogenase // testosterone 19-hydroxylase // 19-oxoandrostenedione 2-&beta;hydroxylase // 19-hydroxyandrostenedione 19-hydrogenase // androstenedione hydroxylase
interphotoreceptor retinoid-binding protein	RBP3	interphotoreceptor retinoid-binding protein
cob(I)alamin adenosyltransferase	MMAB	cob(I)alamin adenosyltransferase
peptidyl-prolyl cis-trans isomerase	HS17759	peptidyl-prolyl cis-trans isomerase
lactotriaosylceramide &beta;-1,4-galactosyltransferase	B4GALT4	&beta;-D-Gal-(1->3)-&beta;-D-GlcNAc-(1->3)-[&beta;-D-GlcNAc-(1->6)-]&beta;-D-Gal-(1->4)-D-Glc 3''''-galactosyltransferase // neolactopentaosylceramide &beta;-1,4-galactosyltransferase // lactotriaosylceramide &beta;-1,4-galactosyltransferase // &beta;-D-GlcNAc-(1->3)-&beta;-D-Gal-(1->4)-D-Glc 3''-galactosyltransferase
Serine/threonine-protein kinase 12	AURKB	Serine/threonine-protein kinase 12 // Serine/threonine-protein kinase 12 // Serine/threonine-protein kinase 12
dihydroorotate dehydrogenase, mitochondrial	DHODH	dihydroorotate dehydrogenase // dihydroorotate dehydrogenase // dihydroorotate dehydrogenase // dihydroorotate dehydrogenase
hyaluronidase-2	HYAL2	hyaluronidase
Histone deacetylase 9	HDAC9	Histone deacetylase 9
epididymal secretory glutathione peroxidase	GPX5	glutathione peroxidase
Interleukin-1 receptor-associated kinase 1	IRAK1	Interleukin-1 receptor-associated kinase 1
lysine-specific demethylase 3B	KDM3B	[histone H3] N<sup>6</sup>,N<sup>6</sup>-dimethyl-L-lysine-9 demethylase
phosphorylase b kinase &gamma; catalyticsubunit, testis/liver isoform	PHKG2	Phosphorylase b kinase gamma catalytic chain, testis/liver isoform // Phosphorylase b kinase gamma catalytic chain, testis/liver isoform
Dihydropyrimidinase-related protein 4	DPYSL4	Dihydropyrimidinase-related protein 4
Dual specificity protein phosphatase 5	DUSP5	Dual specificity protein phosphatase 5 // Dual specificity protein phosphatase 5
[heparan-sulfate]-6-<i>O</i>-sulfotransferase 3	HS6ST3	[heparan-sulfate]-6-<i>O</i>-sulfotransferase
Ubiquitin carboxyl-terminal hydrolase 30	USP30	Ubiquitin carboxyl-terminal hydrolase 30
chondroitin 6-<i>O</i>-sulfotransferase 1	CHST3	[chondroitin]-<i>N</i>-acetylgalactosamine 6-<i>O</i>-sulfotransferase
Aldo-keto reductase family 1 member B10	AKR1B10	Aldo-keto reductase family 1 member B10 // Aldo-keto reductase family 1 member B10 // Aldo-keto reductase family 1 member B10
Cytosolic 5'-nucleotidase 1A	NT5C1A	Cytosolic 5'-nucleotidase 1A // Cytosolic 5'-nucleotidase 1A
cAMP dependent kinase catalytic subunit	HS16892	cAMP dependent kinase catalytic subunit // cAMP dependent kinase catalytic subunit
Non-secretory ribonuclease	RNASE2	Non-secretory ribonuclease // Non-secretory ribonuclease // Non-secretory ribonuclease
Acetoacetyl-CoA synthetase	AACS	Acetoacetyl-CoA synthetase
Elongation factor 2 kinase	EEF2K	Elongation factor 2 kinase
neutral sphingomyelinase	LOC51190	neutral sphingomyelinase
Non-lysosomal glucosylceramidase	GBA2	Non-lysosomal glucosylceramidase
Lysine-specific demethylase 5A	KDM5A	istone H3]-N<sup>6</sup>,N<sup>6</sup>,N<sup>6</sup>-trimethyl-L-lysine-4 demethylase
serine/threonine-protein kinase PAK 2	PAK2	PAK-2p34
Protein kinase C beta type	PRKCB	Protein kinase C beta type // Protein kinase C beta type
RING-type E3 ubiquitin transferase CHIP	STUB1	RING-type E3 ubiquitin transferase
Dihydropteridine reductase	QDPR	6,7-dihydropteridine reductase
fructose-bisphosphate aldolase B	ALDOB	fructose-bisphosphate aldolase // fructose-1-phosphate aldolase
fructose-bisphosphate aldolase A	ALDOA	fructose-bisphosphate aldolase // fructose bisphosphate aldolase
lysine-specific demethylase 2A	KDM2A	[histone H3]-N<sup>6</sup>,N<sup>6</sup>-dimethyl-L-lysine-36 demethylase
calcium-independent cytosolic phospholipase A2		plasmenylethanolamine 2-acylhydrolase // phosphatidylcholine 2-acylhydrolase
Ubiquitin carboxyl-terminal hydrolase 45	USP45	Ubiquitin carboxyl-terminal hydrolase 45
Activin receptor type-1B	ACVR1B	Activin receptor type-1B
lysine-specific demethylase 2B	KDM2B	[histone H3]-N<sup>6</sup>,N<sup>6</sup>-dimethyl-L-lysine-36 demethylase // [histone H3]-N<sup>6</sup>,N<sup>6</sup>,N<sup>6</sup>-trimethyl-L-lysine4 demethylase
prostaglandin-D2 synthase	PTGDS	prostaglandin-H2 D-isomerase
Glutathione S-transferase theta-4	GSTT4	Glutathione S-transferase theta-4
Lipid phosphate phosphatase-related protein type 4	PLPPR4	Lipid phosphate phosphatase-related protein type 4
protein <i>O</i>-mannose kinase	POMK	protein <i>O</i>-mannose kinase
Biotinidase	BTD	Biotinidase
Receptor tyrosine-protein kinase erbB-4	ERBB4	Receptor tyrosine-protein kinase erbB-4
Protein phosphatase Slingshot homolog 1	SSH1	Protein phosphatase Slingshot homolog 1 // Protein phosphatase Slingshot homolog 1
Protein-glutamine gamma-glutamyltransferase 5	TGM5	Protein-glutamine gamma-glutamyltransferase 5
Diacylglycerol O-acyltransferase 1	DGAT1	Diacylglycerol O-acyltransferase 1
[protein]-L-arginine C-3-hydroxylase	KDM8	[protein]-L-arginine C-3-hydroxylase
Mitogen-activated protein kinase 3	MAPK3	Mitogen-activated protein kinase 3
Mitogen-activated protein kinase 1	MAPK1	Mitogen-activated protein kinase 1
Myosin-IIIB	MYO3B	Myosin-IIIB
cytochrome P450 2E1	CYP2E1	carbonyl sulfide monooxygenase // indole monooxygenase // ethanol monooxygenase // acetone monooxygenase // acetol monooxygenase
cobalamin trafficking protein CblD	MMADHC	CblC-CblD binding // cob(II)alamin transferase // cob(II)alamin transferase
cyanocobalamin reductase	MMACHC	cyanocobalamin reductase (cyanide-eliminating)
N-sulphoglucosamine sulphohydrolase	SGSH	N-sulphoglucosamine sulphohydrolase
Activin receptor type-2A	ACVR2A	Activin receptor type-2A
Activin receptor type-2B	ACVR2B	Activin receptor type-2B
Bone morphogenetic protein receptor type-2	BMPR2	Bone morphogenetic protein receptor type-2
Bone morphogenetic protein receptor type-1B	BMPR1B	Bone morphogenetic protein receptor type-1B
Bone morphogenetic protein receptor type-1A	BMPR1A	Bone morphogenetic protein receptor type-1A
protein disulfide-isomerase A3	PDIA3	Protein disulfide-isomerase A3 // Protein disulfide-isomerase A3
Protein phosphatase PTC7 homolog	PPTC7	Protein phosphatase PTC7 homolog
peroxiredoxin-6	PRDX6	peroxiredoxin
Guanylate cyclase soluble subunit alpha-2	GUCY1A2	Guanylate cyclase soluble subunit alpha-2
phosphoenolpyruvate carboxykinase, cytosolic [GTP]	PCK1	phosphoenolpyruvate carboxykinase // phosphoenolpyruvate carboxykinase
diphthine&mdash;ammonia ligase	DPH6	diphthine&mdash;ammonia ligase
Ubiquitin carboxyl-terminal hydrolase 44	USP44	Ubiquitin carboxyl-terminal hydrolase 44
aldo-keto reductase family 1 member C3	AKR1C3	11-oxo-5&alpha;-androstanedione reductase // 5&alpha;-dihydroprogesterone 3&alpha;-reductase // 5&alpha;-dihydroprogesterone reductase // androstenedione reductase // indanone reductase // androsterone 3&alpha;-dehydrogenase // prostaglandin D<sub>2</sub> reductase // 11-ketoandrosterone reductase
cathepsin D precursor	CTSD	[thyroglobulin]-3,5,3'-triiodo-L-thyronine hydrolase // cathepsin D
tRNA (guanine-N(1)-)-methyltransferase	TRMT5	tRNA (guanine-N(1)-)-methyltransferase // tRNA (guanine-N(1)-)-methyltransferase
Beta-galactosidase	GLB1	Beta-galactosidase // Beta-galactosidase // Beta-galactosidase // Beta-galactosidase // Beta-galactosidase // Beta-galactosidase // Beta-galactosidase
serine/threonine phosphatase with EF-hands 1	PPEF1	serine/threonine phosphatase with EF-hands 1
Selenide, water dikinase 1	SEPHS1	Selenide, water dikinase 1
High affinity cAMP-specific 3',5'-cyclic phosphodiesterase 7A	PDE7A	High affinity cAMP-specific 3',5'-cyclic phosphodiesterase 7A
holocytochrome-<em>c</em> synthase	HCCS	holocytochrome-<em>c</em> synthase
mitogen-activated protein kinase 12	MAPK12	Mitogen-activated protein kinase 12
carbonyl reductase [NADPH] 1	CBR1	Carbonyl reductase [NADPH] 1 // Carbonyl reductase [NADPH] 1 // Carbonyl reductase [NADPH] 1
Probable threonyl-tRNA synthetase 2, cytoplasmic	TARS3	Probable threonyl-tRNA synthetase 2, cytoplasmic
Endonuclease VIII-like 1	NEIL1	Endonuclease VIII-like 1
Carboxypeptidase B	CPB1	Carboxypeptidase B // Carboxypeptidase B
aminoacylase 3 monomer	ACY3	Aspartoacylase-2 // aminoacylase 3 monomer
Glutathione S-transferase A4	GSTA4	Glutathione S-transferase A4 // Glutathione S-transferase A4 // Glutathione S-transferase A4
Mitogen-activated protein kinase kinase kinase 3	MAP3K3	Mitogen-activated protein kinase kinase kinase 3
dual specificity phosphatase	HS17336	dual specificity phosphatase // dual specificity phosphatase
Ubiquitin carboxyl-terminal hydrolase isozyme L3	UCHL3	Ubiquitin carboxyl-terminal hydrolase isozyme L3
aldehyde dehydrogenase family 3 member B1	ALDH3B1	aldehyde dehydrogenase // aldehyde dehydrogenase // aldehyde dehydrogenase
Atrial natriuretic peptide receptor B	NPR2	Atrial natriuretic peptide receptor B
Uridine diphosphate glucose pyrophosphatase	NUDT14	Uridine diphosphate glucose pyrophosphatase
trehalase	TREH	trehalase
mitochondrial NADP(+)-dependent isocitrate dehydrogenase	IDH2	isocitrate dehydrogenase
3-oxoacyl-[acyl-carrier protein] reductase	CBR4 // HSD17B8	3-oxotehexanoyl-[acyl-carrier protein] reductase // 3-oxotetradecanoyl-[acyl-carrier protein] reductase // 3-oxododecanoyl-[acyl-carrier protein] reductase // 3-oxodecanoyl-[acyl-carrier protein] reductase // 3-oxooctanoyl-[acyl-carrier protein] reductase // acetoacetyl-[acyl-carrier protein] reductase
hypoxanthine-guanine phosphoribosyltransferase	HPRT1	hypoxanthine phosphoribosyltransferase // guanine phosphoribosyltransferase
<i>N</i>-acetylglucosamine-6-sulfatase form B		<i>N</i>-acetylglucosamine-6-sulfatase // <i>N</i>-acetylglucosamine-6-sulfatase
TRAF2 and NCK-interacting protein kinase	TNIK	TRAF2 and NCK-interacting protein kinase
phosphatidylinositol 3-kinase class IA p110&alpha;/p85&alpha;	PIK3R1 // PIK3CA	phosphatidylinositol-4,5-bisphosphate 3-kinase
medium-chain acyl-CoA dehydrogenase	ACADM	decanoyl-CoA dehydrogenase // medium-chain acyl-CoA dehydrogenase
deoxycytidylate deaminase	DCTD	deoxycytidylate deaminase
tRNA (carboxymethyluridine<small><sup>34</sup></small>-5-<em>O</em>)-methyltransferase complex	ALKBH8 // TRMT112	tRNA (carboxymethyluridine<small><sup>34</sup></small>-5-<em>O</em>)-methyltransferase
sulfotransferase family cytosolic 2B member 1	SULT2B1	dehydroepiandrosterone sulfotransferase // cholesterol sulfotransferase // pregnenolone sulfotransferase
nucleoside diphosphate kinase	NME1 // NME2	dCDP kinase // dADP kinase // dGDP kinase // CDP kinase // dUDP kinase // dTDP kinase // GDP kinase // UDP kinase // nucleoside diphosphate kinase
Mitogen-activated protein kinase 10	MAPK10	Mitogen-activated protein kinase 10
Dipeptidase 2	DPEP2	Dipeptidase 2 // LTD4 dipeptidase 2
&beta;-hexosaminidase A	HEXA // HEXB	&beta;-<i>N</i>-acetylhexosaminidase
GMP reductase 1	GMPR	GMP reductase 1
glycogen phosphorylase, liver isoform	PYGL	glycogen phosphorylase // maltodextrin phosphorylase // glycogen phosphorylase // glycogen phosphorylase // dextrin phosphorylase
cystathionine &beta;-synthase	CBS	cystathionine &beta;-synthase // lanthionine &beta;-synthase // L-serine &beta;-synthase // cystathionine &beta;-synthase
dihydrofolate reductase	DHFR	dihydrofolate reductase
adenylosuccinate synthetase isozyme 1	ADSS1	adenylosuccinate synthetase
cytosolic non-specific dipeptidase	CNDP2	dipeptidase // ala-his dipeptidase // cys-gly dipeptidase
glutathione transferase, &Omega; class	GSTO1 // GSTO1	glutathione transferase // dehydroascorbate reductase // cytoplasmic arsenate reductase
pyridoxal phosphate phosphatase	PDXP	pyridoxamine phosphate phosphatase // pyridoxal phosphate phosphatase
4-aminobutyrate aminotransferase	ABAT	&beta; alanine aminotransferase // 3-amino-2-methylpropanoate aminotransferase // 4-aminobutyrate aminotransferase
acetyl-CoA carboxylase 2	ACACB	biotin carboxylase // acetyl-CoA carboxylase // biotin carboxylase
branched-chain &alpha;-keto acid dehydrogenase complex E2 component	DBT	dihydrolipoyllysine-residue (2-methylpropanoyl)transferase
tryptophan 5-hydroxylase 1	TPH1	tryptophan 5-hydroxylase
aldehyde dehydrogenase, dimeric NADP-preferring	ALDH3A1	aldehyde dehydrogenase // aldehyde dehydrogenase
glycerol-3-phosphate dehydrogenase I	GPD1	glycerol-3-phosphate dehydrogenase
6-phosphofructokinase, type C	PFKP	6-phosphofructokinase
mevalonate kinase	MVK	mevalonate kinase
superoxide dismutase [Mn]	SOD2	superoxide dismutase
aromatic L-amino acid decarboxylase	DDC	5-hydroxy-L-tryptophan decarboxylase // dopa decarboxylase // L-tryptophan decarboxylase
chondroitin 4-sulfotransferase 1	CHST11	[chondroitin]-<i>N</i>-acetylgalactosamine 4-<i>O</i>-sulfotransferase
bisphosphoglycerate mutase	BPGM	2,3-bisphosphoglycerate-dependent phosphoglycerate mutase // bisphosphoglycerate mutase
NADH dehydrogenase (ubiquinone) 1	NDUFC2 // NDUFC1 // NDUFB1 // NDUFB2 // NDUFB3 // NDUFB4 // NDUFB5 // NDUFB6 // NDUFB7 // NDUFB8 // NDUFB9 // NDUFB10 // NDUFB11 // NDUFA1 // NDUFA2 // NDUFA3 // NDUFA4L2 // NDUFA5 // NDUFA6 // NDUFA7 // NDUFA8 // NDUFA9 // NDUFA10 // NDUFA11 // NDUFA12 // NDUFA13 // NDUFAB1 // MT-ND1 // MT-ND2 // MT-ND3 // MT-ND4 // MT-ND4L // MT-ND5 // MT-ND6 // NDUFS1 // NDUFS2 // NDUFS3 // NDUFS4 // NDUFS5 //…	NADH dehydrogenase (ubiquinone)
&beta; hexosaminidase S	HEXA	&beta;-<i>N</i>-acetylhexosaminidase
phosphatidylinositol 3-kinase, class IB, p110&gamma;/p87	PIK3R6 // PIK3CG	phosphatidylinositol-4,5-bisphosphate 3-kinase
flavin reductase	BLVRB	FMN reductase // biliverdin-IX-&beta; reductase // riboflavin reductase
2'-5'-oligoadenylate synthetase 1	OAS1	2'-5' oligoadenylate synthetase
gluconokinase	IDNK	gluconokinase
phospholipase A2	PLA2G1B	<i>N</i>-arachidonoyl-phosphatidylethanolamine <i>sn</i>-2 acylhydrolase // phosphatidylethanolamine <i>sn</i>-2 acylhydrolase // phosphatidylinositol <i>sn</i>-2 acylhydrolase // phosphatidylcholine <i>sn</i>-2 acylhydrolase
diacylglycerol kinase zeta	HS17545	diacylglycerol kinase zeta
catalase	CAT	catalase // alcohol peroxidase
caspase-5	CASP5	caspase-5
3-&beta;-hydroxysteroid-&Delta;<sup>8</sup>-&Delta;<sup>7</sup>-isomerase	EBP	&Delta;<sup>8</sup>&Delta;<sup>24</sup>-cholestadien-3&beta;-ol &Delta;<sup>7</sup>-&Delta;<sup>8</sup>-isomerase // &Delta;<sup>7</sup>-cholestenol &Delta;<sup>7</sup>-&Delta;<sup>8</sup>-isomerase
3 &beta;-hydroxysteroid dehydrogenase/ &Delta; 5-->4-isomerase type 1	HSD3B1	androstenedione isomerase // Steroid Delta-isomerase // steroid Delta-isomerase // 5-&alpha;-androstan-3&beta;,17&beta;-diol &Delta;-isomerase // DHA dehydrogenase // 17-hydroxypregnenolone dehydrogenase // 17-hydroxyprogesterone isomerase // pregnenolone 3-dehydrogenase // progesterone isomerase
pyruvate dehydrogenase E1 component (testis)	PDHB // PDHA2	pyruvate dehydrogenase
DNA (cytosine-5)-methyltransferase 3A	DNMT3A	cytosine-5-methyltransferase
Cyclin-dependent kinase 11A	CDK11A	galactosyltransferase associated protein kinase p58/GTA // galactosyltransferase associated protein kinase p58/GTA
L-lactate dehydrogenase M form	LDHA	L-lactate dehydrogenase
pyruvate dehydrogenase kinase 1	PDK1	pyruvate dehydrogenase kinase
S-adenosylmethionine synthase isoform type-2	MAT2B // MAT2A	S-adenosylmethionine synthase
thymidine kinase 1	TK1	thymidine kinase // thymidine kinase
aspartate aminotransferase 1	GOT1	(S)-2-aminobutanoate aminotransferase // cysteine aminotransferase // aspartate aminotransferase // cysteine sulfinate transaminase
dihydropyrimidinase	DPYS	dihydropyrimidinase // dihydrothyminidase // dihydropyrimidinase
Cytosolic phospholipase A2 gamma	PLA2G4C	Cytosolic phospholipase A2 gamma
glucose-6-phosphate 1-dehydrogenase	G6PD	glucose-6-phosphate 1-dehydrogenase
inducible nitric oxide synthase	NOS2	nitric oxide synthase
glutamate decarboxylase 2	GAD2	glutamate decarboxylase
transketolase	TKT	transketolase // transketolase
4-hydroxyphenylpyruvate dioxygenase	HPD	ketoisocaproate dioxygenase // 4-hydroxyphenylpyruvate dioxygenase // phenylpyruvate dioxygenase
GTP cyclohydrolase I	GCH1	GTP cyclohydrolase
creatine kinase MM isoform	CKM	creatine kinase
type III iododthyronine deiodinase	DIO3	L-thyroxine 5-deiodinase // 3,5,3'-triiodo-L-thyronine 5-deiodinase // 3,3',5'-triiodo-L-thyronine 3-deiodinase // 3,5-diiodothyronine 5-deiodinase // 3,3'-diiodothyronine 3-deiodinase // 3-momoiodothyronine 3-deiodinase // 3,3',5,5'-tetraiodothyronamine 5-deiodinase // 3,3',5-triiodothyronamine 5-deiodinase // 3,3'-diiodothyronamine 3-deiodinase // 3-iodothyronamine deiodinase // 3,5-diiodothyro…
Homeodomain-interacting protein kinase 4	HIPK4	Homeodomain-interacting protein kinase 4
phosphatidylserine decarboxylase	PISD	phosphatidylserine decarboxylase
hypoxia-inducible factor-asparagine dioxygenase monomer	HIF1AN	hypoxia-inducible factor-asparagine dioxygenase
UDP-N-acetylglucosamine--peptide N-acetylglucosaminyltransferase	OGT	UDP-<i>N</i>-acetylglucosamine:glycoprotein &beta;-N-acetylglucosaminyltransferase // UDP-<i>N</i>-acetylglucosamine:protein-L-threonine &beta;-N-acetylglucosaminyltransferase // UDP-<i>N</i>-acetylglucosamine:protein-L-serine &beta;-N-acetylglucosaminyltransferase
sulfotransferase 1A3/1A4	SULT1A3	dopamine sulfotransferase // serotonin sulfotransferase
aminoacylase 1	ACY1	aminoacylase
lysoplasmalogenase	TMEM86B	alkenylglycerophosphocholine hydrolase // alkenylglycerophosphoethanolamine hydrolase
procollagen-lysine 5-dioxygenase 1	PLOD1	procollagen-lysine 5-dioxygenase
dopamine &beta;-monooxygenase	DBH	dopamine &beta;-monooxygenase
caspase-8	CASP8	caspase-8
BMP type II receptor dimer		BMP receptor complex ATPase
phosphoglycerate mutase 1	PGAM1	phosphoglycerate mutase // 2,3-bisphosphoglycerate-dependent phosphoglycerate mutase
pyruvate dehydrogenase phosphatase 1	PDPR // PDP1	pyruvate dehydrogenase phosphatase
5-aminolevulinate syntase 2	ALAS2	5-aminolevulinate synthase
methenyltetrahydrofolate cyclohydrolase	MTHFD2	methenyltetrahydrofolate cyclohydrolase // methenyltetrahydrofolate cyclohydrolase // methenyltetrahydrofolate cyclohydrolase
kynurenine--oxoglutarate transaminase 3	KYAT3	kynurenine--oxoglutarate transaminase // kynurenine--oxoglutarate transaminase // kynurenine--oxoglutarate transaminase
Ubiquitin carboxyl-terminal hydrolase 33	USP33	Ubiquitin carboxyl-terminal hydrolase 33
L-serine dehydratase/L-threonine deaminase	SDS	L-threonine deaminase // L-serine dehydratase
arginase 2	ARG2	arginase
branched-chain-amino-acid aminotransferase 2	BCAT2	L-isoleucine aminotransferase // L-leucine aminotransferase // L-valine aminotransferase
Spermidine synthase	SRM	spermidine synthase
corticosteroid 11-beta-dehydrogenase isozyme 1	HSD11B1	11&beta;-hydroxytestosterone 11-dehydrogenase // 11&beta;-hydroxyandrostenedione 11-dehydrogenase
sedoheptulokinase	SHPK	sedoheptulokinase
Fumarylacetoacetase	FAH	fumarylacetoacetate hydrolase
short-chain 2-methylacyl-CoA dehydrohenase	ACADSB	2-methylbutanoyl-CoA dehydrogenase // 2-methylbutanoyl-CoA dehydrogenase // valproyl-CoA dehydrogenase
glutathione <i>S</i>-transferase A2	GSTA2	glutathione <i>S</i>-transferase
pantothenate kinase 2	PANK2	pantothenate kinase
thioredoxin reductase 3	TXNRD3	thioredoxin reductase
N-4-(&beta;-<i>N</i>-acetylglucosaminyl)-L-asparaginase	AGA	L-asparaginase
sucrase-isomaltase	SI	sucrose &alpha;-glucosidase // sucrase
cytosolic 5'-nucleotidase 1A	NT5C1A	AMP 5'-nucleotidase
heparanase	HPSE	heparanase
molybdopterin synthase	MOCS2	molybdopterin synthase
thymidine phosphorylase	TYMP	2'-deoxyuridine phosphorylase // thymidine phosphorylase
Peptidyl-prolyl cis-trans isomerase NIMA-interacting 1	PIN1	Peptidyl-prolyl cis-trans isomerase NIMA-interacting 1
SCF (SKP1-CUL1-SKP2) E3 ubiquitin transferase complex	RBX1 // CUL1 // SKP1 // SKP2	RING-type E3 ubiquitin transferase
Protein phosphatase 1J	PPM1J	Protein phosphatase 1J
tyrosine hydroxylase	TH	tyrosine hydroxylase
hydroxymethylglutaryl-CoA lyase 1	HMGCL	hydroxymethylglutaryl-CoA lyase
meprin	MEP1B // MEP1A	meprin
ribonucleoside-diphosphate reductase	RRM1 // RRM2	CDP reductase // ADP reductase // GDP reductase // UDP reductase // ribonucleoside-diphosphate reductase
Macrophage metalloelastase	MMP12	Macrophage metalloelastase
serine palmitoyltransferase IA	SPTLC2 // SPTLC1 // SPTSSA	serine palmitoyltransferase
uroporphyrinogen decarboxylase	UROD	uroporphyrinogen decarboxylase // uroporphyrinogen decarboxylase
ribose-phosphate pyrophosphokinase 1	PRPS1	ribose-phosphate pyrophosphokinase
kynureninase	KYNU	kynureninase // kynureninase
4-trimethylaminobutyraldehyde dehydrogenase	ALDH9A1	4-trimethylaminobutyraldehyde dehydrogenase // 4-trimethylaminobutyraldehyde dehydrogenase
S-formylglutathione hydrolase	ESD	methylumbelliferyl-acetate deacetylase // S-formylglutathione hydrolase
histidine decarboxylase	HDC	histidine decarboxylase
Dual specificity mitogen-activated protein kinase kinase 5	MAP2K5	Dual specificity mitogen-activated protein kinase kinase 5
Ornithine carbamoyltransferase, mitochondrial	OTC	ornithine carbamoyltransferase
10-formyltetrahydrofolate dehydrogenase 2	ALDH1L2	10-formyltetrahydrofolate hydrolase // 10-formyltetrahydrofolate dehydrogenase
L-xylulose reductase	DCXR	L-xylulose reductase
dihydropteridine reductase	QDPR	L-<i>erythro</i>-7,8-dihydrobiopterin reductase
Protoporphyrinogen oxidase	PPOX	protoporphyrinogen oxidase
pantothenate kinase 4	PANK4	pantothenate kinase
phospholipase DDHD1	DDHD1	2-arachinodinoyl-phosphatidate hydrolase // 2-arachinodinoyl-phosphatidylinositol hydrolase
sarcomeric mitochondrial creatine kinase	CKMT2	creatine kinase
glutaminase II	GLS2	glutaminase
citrate synthase	CS	citrate synthase
methylthioribulose 1-phosphate dehydratase	APIP	methylthioribulose 1-phosphate dehydratase
phosphatase 1 regulatory inhibitor subunit 16B TGF beta inhibited membrane associated CAAX box TIMAP	HS13895	phosphatase 1 regulatory inhibitor subunit 16B TGF beta inhibited membrane associated CAAX box TIMAP
inositol monophosphatase 1	IMPA1	myo-inositol-6-phosphate monophosphatase // myo-inositol-5-phosphate monophosphatase // myo-inositol-4-phosphate monophosphatase // myo-inositol-1-phosphate monophosphatase // myo-inositol-monophosphate monophosphatase // myo-inositol-3-phosphate monophosphatase
galactosylgalactosylxylosylprotein 3-&beta;-glucuronosyltransferase 1	B3GAT1	galactosylgalactosylxylosylprotein 3-&beta;-glucuronosyltransferase
CTP synthase 1	CTPS1	CTP synthase
liver carboxylesterase 1	CES1	all-trans-retinyl palmitate hydrolase // carboxylic ester hydrolase // all-trans-retinyl-ester hydrolase
dolichyl-phosphate-mannose&mdash;protein mannosyltransferase	POMT2 // POMT1	dolichyl-phosphate-mannose&mdash;protein mannosyltransferase
Probable O-sialoglycoprotein endopeptidase	OSGEP	Probable O-sialoglycoprotein endopeptidase
15-hydroxyprostaglandin dehydrogenase [NAD+]	HPGD	prostaglandin F<sub>2a</sub> 15-dehydrogenase // prostaglandin A<sub>2</sub> 15-dehydrogenase // prostaglandin E<sub>2</sub> dehydrogenase [NAD+]
Modified BMP type I receptor dimer		Modified BMP type I receptor dimer
phosphatidylinositol N-acetylglucosaminyltransferase complex	PIGY // PIGQ // PIGP // PIGH // PIGC // PIGA	phosphatidylinositol N-acetylglucosaminyltransferase
caspase-2	CASP2	caspase-2
tryptophan hydroxylase 2	TPH2	tryptophan 5-hydroxylase
serine--pyruvate aminotransferase	AGXT	serine--pyruvate aminotransferase // serine--pyruvate aminotransferase
peptidyl-prolyl cis-trans isomerase	HS17673	peptidyl-prolyl cis-trans isomerase
D-3-phosphoglycerate dehydrogenase	PHGDH	D-3-phosphoglycerate dehydrogenase
adenylosuccinate lyase	ADSL	adenylosuccinate lyase // adenylosuccinate lyase
Proto-oncogene tyrosine-protein kinase Fyn	FYN	Proto-oncogene tyrosine-protein kinase Fyn
nicotinamide mononucleotide adenylyltransferase 3	NMNAT3	nicotinamide mononucleotide adenylyltransferase // nicotinamide mononucleotide adenylyltransferase
&gamma;-glutamyl transferase 5	GGT5	glutathione &gamma;-glutamate hydrolase // leukotriene-C4 &gamma;-glutamate hydrolase // glutathione-<i>S</i>-conjugate &gamma;-glutamate hydrolase // glutathione &gamma;-glutamyltransferase // leukotriene-C4 &gamma;-glutamyl transferase // &gamma;-glutamyl transferase // &gamma;-glutamyl transferase // &gamma;-glutamyl transferase // &gamma;-glutamyl transferase
glutathione peroxidase 2	GPX2	glutathione peroxidase // (12R)-HPETE peroxidase
intestinal alkaline phosphatase	ALPI	pyridoxamine phosphate phosphatase // pyridoxal phosphate phosphatase // alkaline phosphatase
Epoxide hydrolase 2	EPHX2	Epoxide hydrolase 2 // Epoxide hydrolase 2 // Epoxide hydrolase 2 // Epoxide hydrolase 2 // Epoxide hydrolase 2 // Epoxide hydrolase 2
Ornithine aminotransferase	OAT	ornithine aminotransferase
UTP--glucose-1-phosphate uridylyltransferase	UGP2	UDP-glucose pyrophosphorylase
pyruvate carboxylase, mitochondrial	PC	pyruvate carboxylase
mitochondrial sulfite oxidase	SUOX	sulfite oxidase
hydroxymethylglutaryl-CoA synthase 2	HMGCS2	hydroxymethylglutaryl-CoA synthase
Cell division protein kinase 6	CDK6	Cell division protein kinase 6
Vitamin D 25-hydroxylase // NADPH--cytochrome P450 reductase	CYP2R1 // POR	vitamin D 25-hydroxylase
fructose-1,6-bisphosphatase 1	FBP1	fructose-1,6-bisphosphatase
peroxisomal 3-ketoacyl-CoA thiolase	ACAA1	3-ketoacyl-CoA thiolase
bifunctional ATP-dependent dihydroxyacetone kinase/FAD-AMP lyase (cyclizing)	TKFC	glyceraldehyde kinase // dihydroxyacetone kinase // FAD-AMP lyase
2-oxoglutarate dehydrogenase complex, (E2) inner core	DLST	dihydrolipoyllysine-residue succinyltransferase
mitochondrial <i>trans</i>-2-enoyl-[acyl-carrier protein] reductase	MECR	(2<i>E</i>)-tetradec-2-enoyl-[acp] reductase // (2<i>E</i>)-dodec-2-enoyl-[acp] reductase // (2<i>E</i>)-dec-2-enoyl-[acp] reductase // (2<i>E</i>)-oct-2-enoyl-[acp] reductase // (2<i>E</i>)-hex-2-enoyl-[acp] reductase // (2<i>E</i>)-but-2-enoyl-[acp] reductase
iduronate 2-sulfatase	IDS	Iduronate 2-sulfatase // Iduronate 2-sulfatase
cholesterol 7&alpha;-monooxygenase	CYP7A1 // POR	7-ketocholesterol synthase // cholesterol 7&alpha;-monooxygenase
mitochondrial deoxyguanosine kinase	DGUOK	2'-deoxyguanosine kinase // 2'-deoxyadenosine kinase
tRNA-5-(2-methoxy-2-oxoethyl)uridine 2-sulfurtransferase	CTU2 // CTU1	tRNA-5-(2-methoxy-2-oxoethyl)uridine 2-sulfurtransferase
peptidyl-lysine 3-dioxygenase JMJD7	JMJD7	peptidyl-lysine 3-dioxygenase
alcohol dehydrogenase IB	ADH1B	alcohol dehydrogenase IB // ethanol:NAD+ oxidoreductase // propan-2-ol:NADP+ oxidoreductase // 5-hydroxyindole acetaldehyde reductase // 3-methoxy-4-hydroxyphenylglycol dehydrogenase
<em>O</em>-phospho-<small>L</small>-seryl-tRNA<small><sup>Sec</sup></small>:<small>L</small>-selenocysteinyl-tRNA synthase	SEPSECS	<em>O</em>-phospho-<small>L</small>-seryl-tRNA<small><sup>Sec</sup></small>:<small>L</small>-selenocysteinyl-tRNA synthase
Serine/threonine-protein kinase 40	STK40	Serine/threonine-protein kinase 40
Transient receptor potential cation channel subfamily M member 2	TRPM2	Transient receptor potential cation channel subfamily M member 2
dipeptidase 1	DPEP1	dipeptidase 1 // dipeptidase 1 // dipeptidase 1 // dipeptidase 1 // LTE4 dipeptidase
platelet-activating factor acetylhydrolase IB	PAFAH1B3 // PAFAH1B1 // PAFAH1B2	platelet-activating factor acetylhydrolase IB
glycogen phosphorylase, brain isoform	PYGB	glycogen phosphorylase // maltodextrin phosphorylase // glycogen phosphorylase // glycogen phosphorylase // dextrin phosphorylase
betaine--homocysteine S-methyltransferase 1	BHMT	betaine--homocysteine S-methyltransferase
serine racemase	SRR	serine racemase
adenine phosphoribosyltransferase	APRT	adenine phosphoribosyltransferase
C1-tetrahydrofolate synthase	MTHFD1L	10-formyltetrahydrofolate synthase // formyltetrahydrofolate synthase
&gamma;-glutamylcyclotransferase	GGCT	&gamma;-glutamylcyclotransferase
&gamma;-glutamyltransferase 1	GGT1	leukotriene-C4 &gamma;-glutamate hydrolase // glutathione<i>S</i>-conjugate &gamma;-glutamate hydrolase // glutathione &gamma;-glutamate hydrolase // &gamma;-glutamyl transpeptidase
alkaline phosphatase, tissue-nonspecific isozyme	ALPL	alkaline phosphatase
glutamate dehydrogenase 2	GLUD2	glutamate dehydrogenase
acetyl-CoA carboxylase 1	ACACA	acetyl-CoA carboxylase // acetyl-CoA carboxylase // biotin carboxylase
Methylglutaconyl-CoA hydratase, mitochondrial	AUH	methylglutaconyl-CoA hydratase
Ubiquitin-conjugating enzyme E2 D4	UBE2D4	Ubiquitin-conjugating enzyme E2 D4
alcohol dehydrogenase class-3	ADH5	<em>S</em>-nitrosoglutathione reductase // hydroxymethylglutathione dehydrogenase
lactase-phlorizin hydrolase	LCT	flavonol-3-<i>O</i>-&beta;-D-glucosidase // glycosylceramidase // lactase
carnosine synthase 1	CARNS1	homocarnosine synthase // carnosine synthase
phosphorylase b kinase (muscle isoform)	PHKG1 // PHKA1 // PHKB // CALM1	phosphorylase kinase
6-phosphofructo-2-kinase/fructose-2,6-bisphosphatase 3	PFKFB3	fructose-6P, 2 kinase // fructose-2,6-bisphosphatase
3-hydroxy-3-methylglutaryl-coenzyme A reductase	HMGCR	3-hydroxy-3-methylglutaryl-coenzyme A reductase
Proto-oncogene tyrosine-protein kinase Fes/Fps	FES	Proto-oncogene tyrosine-protein kinase Fes/Fps
superoxide dismutase [Cu-Zn]	SOD1	superoxide dismutase
aldehyde oxidase	AOX1	nicotine imine oxidase // aldehyde oxidase
queuine tRNA-ribosyltransferase	QTRT2 // QTRT1	tRNA-guanosine<small><sup>34</sup></small> queuine transglycosylase
myeloperoxidase		myeloperoxidase // melatonin myeloperoxidase
phosphatidylinositol 3-kinase, class IB, p110&gamma;/p101	PIK3R5 // PIK3CG	phosphatidylinositol-4,5-bisphosphate 3-kinase
short-chain acyl-CoA dehydrogenase	ACADS	butanoyl-CoA dehydrogenase
E1 ubiquitin-activating enzyme	UBA1	ubiquitin:[E1 ubiquitin-activating enzyme] ligase
sterol <i>O</i>-acyltransferase 1	SOAT1	arachidonoyl-CoA <i>O</i>-acyltransferase // linoleoyl-CoA <i>O</i>-acyltransferase // oleoyl-CoA <i>O</i>-acyltransferase // stearoyl-CoA <i>O</i>-acyltransferase // cholesterol <i>O</i>-acyltransferase // palmitoyl-CoA <i>O</i>-acyltransferase
lysyl-tRNA synthetase	KARS1	lysyl-tRNA synthetase
elongator holoenzyme complex	ELP4 // ELP5 // ELP6 // ELP1 // ELP2 // ELP3	Elongator complex protein 3
thiosulfate sulfurtransferase	TST	thiosulfate sulfurtransferase // thiosulfate sulfurtransferase
propionyl-CoA carboxylase	PCCA // PCCB	propionyl-CoA carboxylase
3 &beta;-hydroxysteroid dehydrogenase/ &Delta; 5-->4-isomerase type 2	HSD3B2	androstenedione isomerase // 17-hydroxyprogesterone isomerase // 17-hydroxypregnenolone dehydrogenase // pregnenolone 3-dehydrogenase // progesterone isomerase // Steroid Delta-isomerase // Steroid Delta-isomerase // DHA dehydrogenase
L-lactate dehydrogenase X-form	LDHC	L-lactate dehydrogenase
pyruvate dehydrogenase kinase 3	PDK3	pyruvate dehydrogenase kinase
S-adenosylmethionine synthase isoform type-1	MAT1A	S-adenosylmethionine synthetase
thymidylate synthase	TYMS	thymidylate synthase
aspartate aminotransferase 2	GOT2	erythro-4-hydroxyl-L-glutamate aminotransferase // aspartate aminotransferase // kynurenine oxoglutarate aminotransferase
leukotriene A4 hydrolase	LTA4H	resolvin E1 synthase // leukotriene A-4 hydrolase
2-oxoglutarate dehydrogenase complex	DLD // DLST // OGDH	2-oxoglutarate dehydrogenase
neuronal nitric oxide synthase	NOS1	nitric-oxide synthase
glutaryl-CoA dehydrogenase	GCDH	glutaryl-CoA dehydrogenase // glutaryl-CoA dehydrogenase // glutaryl-CoA dehydrogenase
succinate semialdehyde dehydrogenase	ALDH5A1	succinate semialdehyde dehydrogenase
NAD(P) transhydrogenase	NNT	NAD(P) transhydrogenase // NAD(P) transhydrogenase
Tyrosine aminotransferase	TAT	tyrosine aminotransferase
6-pyruvoyl tetrahydrobiopterin synthase trimer	PTS	6-pyruvoyl tetrahydrobiopterin synthase
dipeptidyl peptidase IV	DPP4	dipeptidyl peptidase
D-amino acid oxidase	DAO	D-amino acid oxidase
6-phosphofructokinase, liver type	PFKL	6-phosphofructokinase
type II iododthyronine deiodinase	DIO2	L-thyroxine 5'-deiodinase // 3,3',5'-triiodo-L-thyronine 5'-deiodinase // 3',5'-diiodothyronine 5'-deiodinase // 3,3',5'-triiodothyronamine 5'-deiodinase // 3',5'-diiodothyronamine 5'-deiodinase
geranylgeranyl diphosphate synthase	GGPS1	farnesyltranstransferase // &omega;,<i>E,E</i>-farnesyl diphosphate synthase // dimethylallyltransferase
lactoperoxidase	LPO	Lactoperoxidase // Lactoperoxidase
alcohol dehydrogenase 4	ADH4	3,4-dihydroxyphenylglycolaldehyde reductase
dipeptidyl-aminopeptidase 1 complex	CTSC	dipeptidyl-aminopeptidase
dehydrodolichyl diphosphate synthase complex	NUS1 // DHDDS	dehydrodolichyl diphosphate synthase
xanthine dehydrogenase	XDH	<i>all-trans</i>-retinol dehydrogenase // xanthine dehydrogenase // hypoxanthine dehydrogenase
CYCLIN DEPENDENT KINASE 2 ASSOCIATED 1 CDK2 ASSOCIATED 1 ORAL CANCER SUPPRESSOR DELETED IN ORAL CANCER 1 DOC 1	HS14227	CYCLIN DEPENDENT KINASE 2 ASSOCIATED 1 CDK2 ASSOCIATED 1 ORAL CANCER SUPPRESSOR DELETED IN ORAL CANCER 1 DOC 1
succinate dehydrogenase complex	SDHB // SDHA // SDHD // SDHC	succinate-ubiquinone reductase
aminoacylase 2	ASPA	aspartoacylase
choline-phosphate cytidylyltransferase A	PCYT1A	choline-phosphate cytidylyltransferase
prolyl 3-hydroxylase 1 complex	PPIB // CRTAP // P3H1	prolyl 3-hydroxylase
fatty acid amide hydrolase 1	FAAH	stearoylethanolamide amidohydrolase // linoleoylethanolamide amidohydrolase // oleoylethanolamide amidohydrolase // palmitoylethanolamide amidohydrolase // anandamide amidohydrolase // oleamide hydrolase
(GDP-forming) succinate-CoA ligase	SUCLG2 // SUCLG1	succinate-CoA ligase
Tryptase alpha/beta-1	TPSAB1	tryptase beta-1 precursor
caspase-7	CASP7	caspase-7
activated Raf1 complex	RAF1 // YWHAB	MAP2K ATPase
sialic acid synthase	NANS	<i>N</i>-acetylneuraminate 9-phosphate synthase
pyruvate dehydrogenase complex	PDHA1 // PDHB // DLAT // PDHX // DLD	pyruvate dehydrogenase
fructose-bisphosphate aldolase C	ALDOC	fructose-bisphosphate aldolase // fructose-bisphosphate aldolase
pyruvate dehydrogenase kinase 4	PDK4	pyruvate dehydrogenase kinase
methylmalonyl-CoA mutase	MMUT	methylmalonyl-CoA mutase
pterin-4-&alpha;-carbinolamine dehydratase 2	PCBD2	pterin-4-alpha-carbinolamine dehydratase
alanine aminotransferase 2	GPT2	alanine aminotransferase
serine dehydratase-like	SDSL	L-threonine deaminase // serine dehydratase
pyrroline 5-carboxylate reductase 3	PYCR3	pyrroline-5-carboxylate reductase
Deoxyribonuclease-1-like 1	DNASE1L1	Deoxyribonuclease-1-like 1
arginase 1	ARG1	arginase
Tryptophan 2,3-dioxygenase	TDO2	tryptophan 2,3-dioxygenase
[heparan sulfate]-glucosamine 3-<i>O</i>-sulfotransferase 2	HS3ST2	[heparan sulfate]-glucosamine 3-<i>O</i>-sulfotransferase
S-adenosylmethionine decarboxylase		<i>S</i>-adenosylmethionine decarboxylase
ribulose-phosphate 3-epimerase	RPE	ribulose-phosphate 3-epimerase
maleylacetoacetate isomerase/glutathione transferase &zeta;	GSTZ1	glutathione <i>S</i>-transferase // maleylacetoacetate isomerase
glutathione <i>S</i>-transferase A1	GSTA1	glutathione-4-hydroxy-2-nonenal <i>S</i>-transferase // glutathione <i>S</i>-transferase
phosphopantothenoylcysteine decarboxylase	PPCDC	phosphopantothenoylcysteine decarboxylase
creatine kinase MB isoform	CKM // CKB	creatine kinase
thioredoxin reductase 2	TXNRD2	thioredoxin reductase
sulfatase-modifying factor 1	SUMF1	L-cystein oxidase (3-oxo-L-alanine-forming)
hyaluronidase PH-20	SPAM1	hyaluronidase // dermatan sulfate hydrolase // chondroitin sulfate hydrolase
phosphatidylinositol 3-kinase class IA p110&delta;/p85&beta;	PIK3R2 // PIK3CD	phosphatidylinositol-4,5-bisphosphate 3-kinase
inosine-5'-monophosphate dehydrogenase 2	IMPDH2	inosine-5'-monophosphate dehydrogenase
&alpha;-D-galactosidase A	GLA	&alpha;-galactosidase
5'-nucleotidase	NT5E	5'-nucleotidase // 5'-nucleotidase // 5'-nucleotidase // 5'-nucleotidase
Adenylate cyclase type 9	ADCY9	Adenylate cyclase type 9
cullin-RING-type E3 NEDD8 transferase complex	DCUN1D1 // CUL1 // RBX1	E3 NEDD8 transferase
medium- and short-chain 3-hydroxyacyl-CoA dehydrogenase	HADH	(3<i>S</i>)-3-hydroxyacyl-CoA dehydrogenase
glutamate--cysteine ligase	GCLC // GCLM	glutamate--2-aminobutanoate ligase // glutamate--cysteine ligase
caspase-10	CASP10	caspase-10
triosephosphate isomerase	TPI1	triosephosphate isomerase
alpha enolase	ENO1	phosphoglycerate enolase
peroxisomal multifunctional enzyme type 2	HSD17B4	enoyl-CoA hydratase // 3<i>R</i>-hydroxyacyl-CoA dehydrogenase
serine palmitoyltransferase IIA	SPTLC3 // SPTLC1 // SPTSSA	serine palmitoyltransferase
glycine dehydrogenase (decarboxylating)	GLDC	glycine dehydrogenase
delta-aminolevulinic acid dehydratase	ALAD	porphobilinogen synthase
phosphatidylinositide phosphatase SAC2	INPP5F	Phosphatidylinositide phosphatase SAC2 // phosphatidylinositol 4,5-bisphosphate 5-phosphatase // phosphatidylinositol 3,4,5-trisphosphate 5-phosphatase
arginine decarboxylase	AZIN2	arginine decarboxylase
ribose-phosphate pyrophosphokinase 2	PRPS2	ribose-phosphate pyrophosphokinase
kynurenine formamidase	AFMID	kynurenine formamidase
trimethyllysine dioxygenase	TMLHE	trimethyllysine dioxygenase
monoamine oxidase B	MAOB	metanephrine deaminase // normetanephrine deaminase // tryptamine deaminase // deaminase // dopamine deaminase // <i>N</i>-acetylputrescine oxidase // phenylethylamine oxidase
argininosuccinate lyase	ASL	argininosuccinate lyase
carnitine O-palmitoyltransferase 1, brain isoform	CPT1C	carnitine O-palmitoyltransferase // carnitine O-palmitoyltransferase
10-formyltetrahydrofolate dehydrogenase 1	ALDH1L1	10-formyltetrahydrofolate hydrolase // 10-formyltetrahydrofolate dehydrogenase
histidase subunit	HAL	histidase
L-gulonate 3-dehydrogenase	CRYL1	L-gulonate 3-dehydrogenase
Pterin-4-alpha-carbinolamine dehydratase	PCBD1	pterin-4&alpha;-carbinolamine dehydratase
3-hydroxyisobutyrate dehydrogenase	HIBADH	3-hydroxyisobutyrate dehydrogenase
decaprenyl diphosphate synthase	PDSS1 // PDSS2	decaprenyl diphosphate synthase
pantothenate kinase 3	PANK3	pantothenate kinase
glutaminase I	GLS	glutaminase
(ADP-forming) succinyl-CoA ligase	SUCLA2 // SUCLG1	succinyl-CoA ligase
tRNA-splicing endonuclease	TSEN2 // TSEN54 // TSEN15 // TSEN34	tRNA-splicing endonuclease subunit Sen2
AMP deaminase 2	AMPD2	AMP deaminase
<i>N</i>-acetylgalactosamine 4-sulfate 6-<i>O</i>-sulfotransferase	CHST15	[dermatan]-<i>N</i>-acetylgalactosamine 4-sulfate 6-<i>O</i>-sulfotransferase // [chondroitin]-<i>N</i>-acetylgalactosamine 4-sulfate 6-<i>O</i>-sulfotransferase
&beta;,&beta;-carotene 15,15'-monooxygenase	BCO1	&beta;,&beta;-carotene 15,15'-monooxygenase
mannosyl-oligosaccharide alpha-1,2-glucosidase	MOGS	mannosyl-oligosaccharide &alpha;-1,2-glucosidase
estradiol 17&beta;-dehydrogenase 2	HSD17B2	20&alpha;-dihydroprogesterone 20&alpha;-dehydrogenase // dihydrotestosterone 17&beta;-dehydrogenase // 11-oxotestosterone 17&beta;-dehydrogenase // 11&beta;-hydroxytestosterone 17&beta;-dehydrogenase // testosterone 17&beta;-dehydrogenase // estradiol 17&beta;-dehydrogenase
ribosomal oxygenase 1	RIOX1	[histone H3]-trimethyl-<small>L</small>-lysine<small><sup>36</sup></small> demethylase // protein-L-histidine (3S)-3-hydroxylase // [histone H3]-trimethyl-<small>L</small>-lysine<small><sup>4</sup></small> demethylase
ketohexokinase	KHK	ketohexokinase
caspase-1	CASP1	interleukin-1 beta convertase
ribonucleoside-diphosphate reductase RRM1/RRM2B complex	RRM2B // RRM1	Ribonucleoside-diphosphate reductase subunit M2 B // Ribonucleoside-diphosphate reductase subunit M2 B // Ribonucleoside-diphosphate reductase subunit M2 B // Ribonucleoside-diphosphate reductase subunit M2 B // Ribonucleoside-diphosphate reductase subunit M2 B
Phospholipase D2	PLD2	Phospholipase D2 // Phospholipase D2
serine hydroxymethyltransferase 2	SHMT2	serine hydroxymethyltransferase
ferrochelatase	FECH	ferrochelatase
Peptide deformylase, mitochondrial	PDF	Peptide deformylase, mitochondrial
multifunctional protein ADE2	PAICS	phosphoribosylaminoimidazole carboxylase // phosphoribosylaminoimidazole-succinocarboxamide synthase
nicotinamide mononucleotide adenylyltransferase 1	NMNAT1	nicotinamide mononucleotide adenylyltransferase // nicotinamide mononucleotide adenylyltransferase
&gamma;-glutamyltransferase 6	GGT6	&gamma;-glutamyltransferase // &gamma;-glutamyltransferase
glutathione peroxidase 1	GPX1	glutathione peroxidase // (12R)-HPETE peroxidase
pyridoxine-5'-phosphate oxidase	PNPO	pyridoxine-5'-phosphate oxidase // pyridoxine-5'-phosphate oxidase
&Delta;<sup>1</sup>-pyrroline-5-carboxylate dehydrogenase, mitochondrial	ALDH4A1	L-4-hydroxyglutamate semialdehyde dehydrogenase // L-glutamate &gamma;-semialdehyde dehydrogenase
single-stranded DNA cytosine deaminase	AICDA	cytosine deaminase
C1-tetrahydrofolate synthase	MTHFD1	methenyltetrahydrofolate cyclohydrolase // formyltetrahydrofolate synthetase // methylenetetrahydrofolate dehydrogenase
ATP-citrate synthase	ACLY	ATP-citrate synthase
kynurenine/alpha-aminoadipate aminotransferase	AADAT	2-aminoadipate-2-oxoglutarate aminotransferase // kynurenine aminotransferase // kynurenine-&alpha; aminoadipate aminotransferase
isovaleryl-CoA dehydrogenase	IVD	isovaleryl-CoA dehydrogenase
fructose-1,6-bisphosphatase 2	FBP2	fructose-1,6-bisphosphatase
acetyl-CoA acetyltransferase 2	ACAT2	acetyl-CoA acetyltransferase
bifunctional heparan sulfate <i>N</i>-deacetylase/<i>N</i>-sulfotransferase 4	NDST4	heparan sulfate <i>N</i>-deacetylase // heparan sulfate <i>N</i>-sulfotransferase
Proprotein convertase subtilisin/kexin type 6	PCSK6	Proprotein convertase subtilisin/kexin type 6
guanine deaminase	GDA	guanine deaminase // ammeline deaminase
galactosylgalactosylxylosylprotein 3-&beta;-glucuronosyltransferase 3	B3GAT3	galactosylgalactosylxylosylprotein 3-&beta;-glucuronosyltransferase
N6AMT1-TRMT112 methyltransferase complex	TRMT112 // N6AMT1	methylarsonous acid methyltransferase
glyceraldehyde-3-phosphate dehydrogenase	GAPDH	NADH hydratase // NADH hydratase // glyceraldehyde-3-phosphate dehydrogenase
deoxycytidine kinase	DCK	2'-deoxyguanosine kinase (ATP) // 2'-deoxyadenosine kinase (ATP) // 2'-deoxycytidine kinase
lactose synthase	B4GALT1 // LALBA	lactose synthase
prostaglandin G/H synthase 2	PTGS2	13-hydroperoxy DHA synthase // 18R-hydro(peroxy)-EPE synthase // 17R-hydroperoxy DHA synthase // 15R-HETE synthase // prostaglandin G/H synthase
type II phosphatidylinositol 4,5-bisphosphate 4-phosphatase	PIP4P2	Transmembrane protein 55A // phosphatidylinositol 4,5-bisphosphate 4-phosphatase
Leukotriene C4 synthase	LTC4S	leukotriene C4 synthase
caspase-4	CASP4	caspase-4
4-hydroxy-2-oxoglutarate aldolase	HOGA1	4-hydroxy-2-oxoglutarate aldolase
25-hydroxycholesterol 7-alpha-hydroxylase	CYP7B1	25-hydroxycholesterol 7-alpha-hydroxylase // 25-hydroxycholesterol 7-alpha-hydroxylase
S-methylmethionine--homocysteine S-methyltransferase	BHMT2	S-methylmethionine homocysteine methyltransferase
phosphoserine phosphatase	PSPH	L-3-phosphoserine phosphatase // L-3-phosphoserine phosphatase
GMP synthase [glutamine-hydrolyzing]	GMPS	GMP synthase
nicotinamide phosphoribosyltransferase	NAMPT	nicotinamide phosphoribosyltransferase
histone-lysine <em>N</em>-methyltransferase KMT2F	SETD1A	[histone-H3]-lysine-4 <i>N</i>-methyltransferase
putative &gamma;-glutamyltranspeptidase 3	GGT2	gamma-glutamyltranspeptidase // gamma-glutamyltranspeptidase
glutathione synthase	GSS	ophthalmate synthetase // glutathione synthetase
alkaline phosphatase, placental type	ALPP	alkaline phosphatase
glutamate dehydrogenase 1	GLUD1	glutamate dehydrogenase
[heparan sulfate]-uronosyl-2-<i>O</i>-sulfotransferase 1	HS2ST1	[heparan sulfate]-&beta;-D-glucuronate-2-<i>O</i>-sulfotransferase // [heparan sulfate]-&alpha;-L-iduronate-2-<i>O</i>-sulfotransferase
carnitine O-palmitoyltransferase 1, liver isoform	CPT1A	x // carnitine <i>O</i>-palmitoyltransferase // carnitine:fatty acyl CoA acyltransferase
type-2 3-hydroxyacyl-CoA dehydrogenase	HSD17B10	3-hydroxyacyl-CoA dehydrogenase // 3-hydroxy-2-methylbutyryl-CoA dehydrogenase
glutamine synthetase	GLUL	glutamate decarboxylase // glutamine synthetase
Serine/threonine-protein kinase N1	PKN1	Serine/threonine-protein kinase N1 // Serine/threonine-protein kinase N1
succinyl-CoA:3-ketoacid coenzyme A transferase 2	OXCT2	succinyl-CoA:3-ketoacid-coenzyme A transferase
phosphorylase b kinase (liver isoform)	CALM1 // PHKG2 // PHKB // PHKA2	phosphorylase kinase
6-phosphofructo-2-kinase/fructose-2,6-bisphosphatase 2	PFKFB2	fructose-2,6-bisphosphatase // fructose-6P, 2 kinase
hydroxymethylglutaryl-CoA synthase 1	HMGCS1	hydroxymethylglutaryl-CoA synthase
cytosolic NADP(+)-dependent isocitrate dehydrogenase	IDH1	isocitrate dehydrogenase
cytochrome c oxidase	NDUFA4 // COX8A // COX7C // COX7B // COX7A2 // COX6C // COX6B1 // COX6A1 // COX5B // COX5A // COX4I1 // MT-CO3 // MT-CO2 // MT-CO1	cytochrome c oxidase
NADPH--cytochrome P450 reductase // Cytochrome P450 2C19	POR // CYP2C19	melatonin <i>O</i>-demethylase
glucuronate 2-sulfatase		glucuronate 2-sulfatase // glucuronate 2-sulfatase
Prostaglandin reductase 1	PTGR1	Prostaglandin reductase 1 // Prostaglandin reductase 1
phosphatidylinositol 3-kinase class IA p110&beta;/p85&gamma;	PIK3R3 // PIK3CB	phosphatidylinositol-4,5-bisphosphate 3-kinase
long-chain-acyl-CoA dehydrogenase	ACADL	2-methyl branched fatty acyl-CoA dehydrogenase // long-chain-acyl-CoA dehydrogenase
tRNA wybutosine-synthesizing protein 5	TYW5	tRNA<sup>Phe</sup> (7-(3-amino-3-carboxypropyl)wyosine<sup>37</sup>-<i>C</i><sup>2</sup>)-hydroxylase
5-taurinomethyluridine-[tRNA] synthase complex	GTPBP3 // MTO1	5-taurinomethyluridine-[tRNA] synthase
dehydroepiandrosterone sulfotransferase	SULT2A1	cortisol sulfotransferase // testosterone sulfotransferase // pregnenolone sulfotransferase // taurolithocholate sulfotransferase // glycolithocholate sulfotransferase // dehydroepiandrosterone sulfotransferase // androsterone sulfotransferase
isocitrate dehydrogenase (NAD)	IDH3G // IDH3B // IDH3A	isocitrate dehydrogenase
beta enolase	ENO3	phosphoglycerate enolase
Far upstream element-binding protein 1	FUBP1	Far upstream element-binding protein 1
retinal cone rhodopsin-sensitive cGMP	PDE6H // PDE6A // PDE6B	retinal cone rhodopsin-sensitive cGMP
protein phosphatase 2A	PPP2R5C // PPP2R1A // PPP2CA	phosphoprotein phosphatase
L-lactate dehydrogenase H-form	LDHB	L-lactate dehydrogenase
glycogen phosphorylase, muscle isoform	PYGM	glycogen phosphorylase // maltodextrin phosphorylase // glycogen phosphorylase // glycogen phosphorylase // dextrin phosphorylase
cystathionine &gamma;-lyase	CTH	cystathionine &gamma;-lyase // L-cystathionine synthase // homocysteine desulfhydrase // cysteine desulfhydrase // lanthionine synthase // L-homolanthionine synthase
methylenetetrahydrofolate reductase	MTHFR	methylenetetrahydrofolate reductase (NADPH)
adenylosuccinate synthetase isozyme 2	ADSS2	adenylosuccinate synthetase
uridine phosphorylase 1	UPP1	uridine phosphorylase // deoxyuridine phosphorylase
sialate O-acetylesterase	SIAE	sialic acid acetylesterase
&beta;-Ala-His dipeptidase	CNDP1	Beta-Ala-His dipeptidase
purine nucleoside phosphorylase	PNP	deoxyinosine phosphorylase // deoxyguanosine phosphorylase // xanthosine phosphorylase // guanosine phosphorylase // inosine phosphorylase // purine-nucleoside:phosphate ribosyltransferase // purine ribonucleoside:arsenate alpha-D-ribosyltransferase
cysteine sulfinic acid decarboxylase	CSAD	cysteine sulfinic acid decarboxylase
glutamate decarboxylase 1	GAD1	glutamate decarboxylase
Threonyl-tRNA synthetase, mitochondrial	TARS2	Threonyl-tRNA synthetase, mitochondrial
putative inorganic polyphosphate/ATP-NAD kinase	NADK	NAD kinase
branched-chain &alpha;-keto acid dehydrogenase complex	BCKDHB // BCKDHA // DBT // DLD	4-methyl-2-oxopentanoate dehydrogenase // 3-methyl-2-oxobutanoate dehydrogenase // 2-oxobutanoate dehydrogenase // 3-methyl-2-oxopentanoate dehydrogenase
Histidine triad nucleotide-binding protein 1	HINT1	Histidine triad nucleotide-binding protein 1 // Histidine triad nucleotide-binding protein 1
glyoxylate reductase/hydroxypyruvate reductase	GRHPR	hydroxypyruvate oxidoreductase // glyoxylate reductase
aldehyde dehydrogenase X	ALDH1B1	aldehyde dehydrogenase // aldehyde dehydrogenase
glycerol-3-phosphate dehydrogenase II	GPD2	glycerol-3-phosphate dehydrogenase
6-phosphofructokinase, muscle type	PFKM	6-phosphofructokinase
diphosphomevalonate decarboxylase	MVD	diphosphomevalonate decarboxylase
Serine/threonine-protein kinase ULK2	ULK2	Serine/threonine-protein kinase ULK2
extracellular superoxide dismutase [Cu-Zn]	SOD3	superoxide dismutase
kynurenine aminotransferase I	KYAT1	2-oxo-4-methylthiobutanoate aminotransferase // glutamine-phenylpyruvate transaminase // cysteine conjugate &beta;-lyase // kynurenine aminotransferase
cytochrome <i>bc</i><sub>1</sub> complex	UQCR11 // UQCR10 // UQCRQ // UQCRB // UQCRH // UQCRC2 // UQCRC1 // UQCRFS1 // CYC1 // MT-CYB	cytochrome <i>bc</i><sub>1</sub> complex
pappalysin-1	PAPPA	insulin-like growth factor binding protein-4 protease // insulin-like growth factor binding protein-5 protease
mitochondrial aldehyde dehydrogenase	ALDH2	acetaldehyde dehydrogenase // 4-acetamidobutanal dehydrogenase // 5-hydroxyindole acetaldehyde dehydrogenase // phenylacetaldehyde dehydrogenase // 3,4-dihydroxyphenylglycolaldehyde dehydrogenase
2'-5' oligoadenylate synthetase 2	OAS2	2'-5' oligoadenylate synthetase
ethanolamine-phosphate cytidylyltransferase	PCYT2	ethanolamine-phosphate cytidylyltransferase
protein disulfide-isomerase // prolyl 4-hydroxylase subunit alpha-1	P4HB // P4HA1	prolyl 4-hydroxylase
Complement C1s subcomponent light chain	C1S	Complement C1s subcomponent light chain // Complement C1s subcomponent light chain
<em>N</em>-(long-chain-acyl)ethanolamine deacylase	NAAA	palmitoylethanolamine deacylase
dolichyl-phosphate &beta;-<small>D</small>-mannosyltransferase	DPM2 // DPM3 // DPM1	dolichyl-phosphate &beta;-<small>D</small>-mannosyltransferase
NAD-dependent deacetylase sirtuin-4	SIRT4	protein-lysine delipoylase
caspase-6	CASP6	caspase-6
myeloperoxidase		Myeloperoxidase heavy chain
pyruvate dehydrogenase complex E2 component	DLAT	dihydrolipoyllysine-residue acetyltransferase // Dihydrolipoyllysine-residue acetyltransferase
gamma enolase	ENO2	phosphoglycerate enolase
pyruvate dehydrogenase kinase 2	PDK2	pyruvate dehydrogenase kinase
adenosylhomocysteinase	AHCY	adenosylhomocysteinase
alanine aminotransferase 1	GPT	alanine aminotransferase
dihydropyrimidine dehydrogenase [NADP(+)]	DPYD	dihydropyrimidine dehydrogenase // dihydrothymine dehydrogenase
pyrroline-5-carboxylate reductase 2	PYCR2	pyrroline 5-carboxylate reductase
endothelial nitric oxide synthase	NOS3	nitric-oxide synthase
enoyl-CoA hydratase	ECHS1	crotonyl-CoA hydratase // enoyl-CoA hydratase // enoyl-CoA hydratase
Probable polypeptide N-acetylgalactosaminyltransferase 8	GALNT8	Probable polypeptide N-acetylgalactosaminyltransferase 8
Ornithine decarboxylase	ODC1	ornithine decarboxylase
transaldolase	TALDO1	transaldolase
Homogentisate 1,2-dioxygenase	HGD	homogentisate 1,2-dioxygenase
sepiapterin reductase	SPR	5,6,7,8-tetrahydropterin:NADP+ 2'-oxidoreductase // tetrahydrobiopterin:NADP+ oxidoreductase // 7,8-dihydrobiopterin:NADP+ oxidoreductase
phosphopantothenate--cysteine ligase	PPCS	phosphopantothenate cysteine ligase // phosphopantothenate--cysteine ligase
long-chain fatty acid elongase 7	ELOVL7	(11Z,14Z,17Z)-3-oxoicosatrienoyl-CoA synthase // 3-oxoadrenoyl-CoA synthase // 3-oxoicosanoyl-CoA synthase // (11Z)-3-oxoicosa-11-enoyl-CoA synthase // 3-oxooctadecanoyl-CoA synthase // (11Z,14Z)-3-oxoicosadienoyl-CoA synthase // 3-oxodihomo &gamma;-linolenoyl-CoA synthase
creatine kinase BB isoform	CKB	creatine kinase
thioredoxin reductase 1	TXNRD1	thioredoxin reductase
Serine/threonine-protein kinase ICK	CILK1	Serine/threonine-protein kinase ICK
<i>E</i>-farnesyl diphosphate synthase	FDPS	&omega;,<i>E,E</i>-farnesyl diphosphate synthase // dimethylallyltransferase
sulfotransferase 1A1	SULT1A1	3,5,3'-triiodo-L-thyronine sulfotransferase // L-thyroxine sulfotransferase
phosphoinositide-3-kinase, class 3	PIK3C3 // PIK3R4	phosphatidylinositol 3-kinase
1-phosphatidylinositol-4,5-bisphosphate phosphodiesterase zeta-1	PLCZ1	1-phosphatidylinositol-4,5-bisphosphate phosphodiesterase zeta-1
inosine-5'-monophosphate dehydrogenase 1	IMPDH1	inosine-5'-monophosphate dehydrogenase
&alpha;-<i>N</i>-acetylgalactosaminidase	NAGA	&alpha;-<i>N</i>-acetylgalactosaminidase
mitochondrial-processing peptidase	PMPCA // PMPCB	Mitochondrial-processing peptidase subunit beta
N-terminal methionine <i>N</i><sub>&alpha;</sub>-acetyltransferase NatB	NAA25 // NAA20	N-terminal methionine <i>N</i><sub>&alpha;</sub>-acetyltransferase // N-terminal methionine <i>N</i><sub>&alpha;</sub>-acetyltransferase
E1 NEDD8-activating enzyme	NAE1 // UBA3	E1 NEDD8-activating enzyme
short-chain enoyl-CoA hydratase	ECHS1	enoyl-CoA hydratase // (2<i>E</i>)-propylpent-2-enoyl-CoA hydratase
caspase-9	CASP9	caspase-9
carboxypeptidase	CPN2 // CPN1	carboxypeptidase
2-hydroxyacyl-CoA lyase 1	HACL1	straight chain (<i>R</i>)-2-hydroxy fatty acyl-CoA lyase // 2-hydroxy-3-methyl-branched 2,3,4-saturated fatty acyl-CoA lyase
phosphoglycerate mutase 2	PGAM2	phosphoglycerate mutase // 2,3-bisphosphoglycerate-dependent phosphoglycerate mutase
pyruvate dehydrogenase phosphatase 2	PDP2	pyruvate dehydrogenase phosphatase
5-aminolevulinic acid synthase 1	ALAS1	5-aminolevulinate synthase
amidophosphoribosyltransferase	PPAT	amidophosphoribosyltransferase
malate dehydrogenase 2	MDH2	malate dehydrogenase
Adenylate cyclase type 5	ADCY5	Adenylate cyclase type 5
&alpha;-aminoadipic semialdehyde dehydrogenase	ALDH7A1	betaine aldehyde dehydrogenase // &alpha;-aminoadipic semialdehyde dehydrogenase
S-methyl-5'-thioadenosine phosphorylase	MTAP	5'-methylthioadenosine phosphorylase
Glycine amidinotransferase	GATM	glycine amidinotransferase
Argininosuccinate synthase	ASS1	argininosuccinate synthase
Protein phosphatase 1F	PPM1F	Protein phosphatase 1F
branched-chain-amino-acid aminotransferase 1	BCAT1	L-isoleucine aminotransferase // L-leucine aminotransferase // L-valine aminotransferase
Spermine synthase	SMS	spermine synthase
6-phosphogluconate dehydrogenase, decarboxylating	PGD	6-phosphogluconate dehydrogenase
phenylalanine hydroxylase subunit	PAH	phenylalanine hydroxylase
isobutyryl-CoA dehydrogenase	ACAD8	isobutyryl-CoA dehydrogenase
glutathione <i>S</i>-transferase A heterodimer	GSTA1 // GSTA2	glutathione <i>S</i>-transferase
pantothenate kinase 1	PANK1	pantothenate kinase
ubiquitous mitochondrial creatine kinase	CKMT1A // CKMT1A	creatine kinase
Beta-1,3-galactosyl-O-glycosyl-glycoprotein beta-1,6-N-acetylglucosaminyltransferase 7	GCNT7	Beta-1,3-galactosyl-O-glycosyl-glycoprotein beta-1,6-N-acetylglucosaminyltransferase 7
glycoprotein 6-&alpha;-<small>L</small>-fucosyltransferase	FUT8	glycoprotein 6-&alpha;-<small>L</small>-fucosyltransferase
ketimine reductase mu-crystallin	CRYM	ketimine reductase
isoaspartyl peptidase/L-asparaginase	ASRGL1	beta-aspartyl peptidase // L-asparaginase
fumarate hydratase monomer	FH	fumarate hydratase
RNase H2	RNASEH2C // RNASEH2B // RNASEH2A	ribonuclease H2
cytosolic 5'-nucleotidase II	NT5C2	IMP 5'-nucleotidase // GMP 5'-nucleotidase // XMP 5'-nucleotidase
exostosin complex	EXT2 // EXT1	<i>N</i>-acetylglucosaminyl-proteoglycan 4-&beta;-glucuronosyltransferase // glucuronosyl-N-acetylglucosaminyl-proteoglycan 4-&alpha;-N-acetylglucosaminyltransferase
11-<i>cis</i> retinol dehydrogenase	RDH5	9-<i>cis</i> retinol dehydrogenase // 11-<i>cis</i> retinol dehydrogenase
cytidine deaminase	CDA	2'-deoxycytidine deaminase // cytidine deaminase
Serine/threonine-protein phosphatase 2B catalytic subunit beta isoform	PPP3CB	Serine/threonine-protein phosphatase 2B catalytic subunit beta isoform
acylaminoacyl-peptidase	APEH	N<sub>&alpha;</sub>-acetyl-L-methionine-peptidase // N<sub>&alpha;</sub>-acetyl-L-methionine-peptidase // acylaminoacyl-peptidase
mannosyl-oligosaccharide &alpha;-1,3-glucosidase	PRKCSH // GANAB	Glc<sub>1</sub>Man<sub>9</sub>GlcNAc<sub>2</sub> &alpha;-1,3-glucosidase // Glc<sub>2</sub>Man<sub>9</sub>GlcNAc<sub>2</sub> &alpha;-1,3-glucosidase
arylsulfatase A	ARSA	cerebroside-sulfatase
methylcrotonyl-CoA carboxylase	MCCC2 // MCCC1	3-methylcrotonyl-CoA carboxylase
D-&beta;-hydroxybutyrate dehydrogenase 1	BDH1	3-hydroxybutyrate dehydrogenase
serine hydroxymethyltransferase 1	SHMT1	serine hydroxymethyltransferase // 3-hydroxy-<i>N</i><sup>6</sup>,<i>N</i><sup>6</sup>,<i>N</i><sup>6</sup>-trimethyl-L-lysine glycine lyase
coproporphyrinogen-III oxidase	CPOX	coproporphyrinogen-III oxidase
ribose-phosphate pyrophosphokinase 3	PRPS1L1	ribose-phosphate pyrophosphokinase
nicotinate-nucleotide pyrophosphorylase [carboxylating]	QPRT	nicotinate-nucleotide pyrophosphorylase
5-oxoprolinase	OPLAH	5-oxoprolinase
polyunsaturated long-chain fatty acid elongase 5	ELOVL5	3-oxo adrenoyl-CoA synthase // 3-oxo-icosatrienoyl-CoA synthase // 3-oxo-icosapentaenoyl-CoA synthase // 3-oxo-icosatetraenoyl-CoA synthase // 3-oxo-dihomo &gamma;-linolenoyl-CoA synthase
glutathione peroxidase 3	GPX3	glutathione peroxidase
amiloride-sensitive amine oxidase	AOC1	amine oxidase // histaminase
methylmalonyl CoA epimerase	MCEE	methylmalonyl-CoA epimerase
CAD protein	CAD	aspartate carbamoyltransferase // glutamine-dependent carbamoyl-phosphate synthase // dihydroorotase
malonyl-CoA decarboxylase	MLYCD	malonyl-CoA decarboxylase
formimidoyltransferase-cyclodeaminase	FTCD	glutamate formimidoyltransferase // formimidoyltetrahydrofolate cyclodeaminase
glycogen synthase 2	GYS2	glycogen synthase
poly [ADP-ribose] polymerase 1	PARP1	Poly [ADP-ribose] polymerase 1
&alpha;-aminoadipic semialdehyde synthase	AASS	L-lysine-&alpha;-ketoglutarate reductase // saccharopine dehydrogenase
methylmalonate-semialdehyde dehydrogenase [acylating]	ALDH6A1	malonate semialdehyde dehydrogenase // methylmalonate semialdehyde dehydrogenase
arachidonate 15-lipoxygenase B	ALOX15B	Arachidonate 15-lipoxygenase type II // arachidonate 15-lipoxygenase
fatty acid synthase	FASN	palmitoyl-[acp] thioesterase // acetyl-CoA:[acyl-carrier protein] transacylase // acetoacetyl-[acp] synthase
6-phosphofructo-2-kinase/fructose-2,6-bisphosphatase 1	PFKFB1	fructose-2,6-bisphosphatase // fructose-6P, 2 kinase
acetyl-CoA acetyltransferase 1	ACAT1	2-methylacetoacetyl-CoA thiolase // acetyl-CoA acetyltransferase
4-oxoproline reductase	BDH2	3-hydroxybutyrate dehydrogenase
2-oxoglutarate dehydrogenase complex E1 dimer	OGDH	oxoglutarate dehydrogenase
mRNA m<sup>6</sup>A methyltransferase	METTL14 // METTL3	mRNA m<sup>6</sup>A methyltransferase
aldose reductase	AKR1B1	methylglyoxal reductase // hydroxyacetone reductase // aldose reductase
inositol monophosphatase 2	IMPA2	myo-inositol-6-phosphate monophosphatase // myo-inositol-5-phosphate monophosphatase // myo-inositol-4-phosphate monophosphatase // myo-inositol-1-phosphate monophosphatase // myo-inositol-monophosphate monophosphatase // myo-inositol-3-phosphate monophosphatase
galactosylgalactosylxylosylprotein 3-&beta;-glucuronosyltransferase 2	B3GAT2	galactosylgalactosylxylosylprotein 3-&beta;-glucuronosyltransferase
mitochondrial deoxyuridine 5'-triphosphate nucleotidohydrolase	DUT	deoxyuridine 5'-triphosphate nucleotidohydrolase
tRNA-splicing ligase complex	ZBTB8OS // RTCB // C2orf49 // RTRAF // FAM98B // DDX1	tRNA-splicing ligase
mitochondrial persulfide dioxygenase	ETHE1	persulfide dioxygenase
prostaglandin G/H synthase 1	PTGS1	prostaglandin G/H synthase
[heparan sulfate]-glucosamine 3-<i>O</i>-sulfotransferase 1	HS3ST1	[heparan sulfate]-glucosamine 3-<i>O</i>-sulfotransferase // [heparan sulfate]-glucosamine 3-<i>O</i>-sulfotransferase // [heparan sulfate]-&alpha;-D-<i>N</i>-sulfoglucosamine-6-<i>O</i>-sulfate 3-<i>O</i>-sulfotransferase // [heparan sulfate]-&alpha;-D-<i>N</i>-sulfoglucosamine 3-<i>O</i>-sulfotransferase
caspase-3	CASP3	caspase-3
acetylserotonin O-methyltransferase	ASMT	hydroxyindole O-methyltransferase
alanine--glyoxylate aminotransferase 2	AGXT2	&beta; alanine pyruvate aminotransferase // alanine--glyoxylate aminotransferase
phosphoserine aminotransferase	PSAT1	phosphoserine aminotransferase // phosphoserine aminotransferase
bifunctional purine biosynthesis protein PURH	ATIC	IMP cyclohydrolase // aminoimidazole carboxamide ribonucleotide formyltransferase
glutamine-dependent NAD(+) synthetase	NADSYN1	glutamine-dependent NAD(+) synthetase
&gamma;-glutamyltransferase 7	GGT7	&gamma;-glutamyltransferase // &gamma;-glutamyltransferase
glutathione reductase, mitochondrial	GSR	glutathione reductase
alkaline phosphatase, placental-like	ALPG	alkaline phosphatase
pyrroline-5-carboxylate reductase 1	PYCR1	1-piperideine 6-carboxylate reductase // pyrroline-5-carboxylate reductase
glycogen synthase 1	GYS1	UDP-glucose:glycogenin 4-&alpha;-D-glucosyltransferase
glucose-6-phosphate isomerase	GPI	glucose-6-phosphate isomerase // Glucose-6-phosphate isomerase
malate dehydrogenase 1	MDH1	malate dehydrogenase
Serine/threonine-protein kinase PINK1, mitochondrial	PINK1	Serine/threonine-protein kinase PINK1, mitochondrial
Serine/threonine-protein kinase PAK 4	PAK4	Serine/threonine-protein kinase PAK 4
succinyl-CoA:3-ketoacid coenzyme A transferase 1	OXCT1	acetoacetate CoA-transferase // 3-oxoacid CoA-transferase
spermidine/spermine <i>N<sup>1</sup></i>-acetyltransferase 1	SAT1	spermine <i>N<sup>1</sup></i>-acetyltransferase // spermidine <i>N<sup>1</sup></i>-acetyltransferase
6-phosphofructo-2-kinase/fructose-2,6-bisphosphatase 4	PFKFB4	fructose-2,6-bisphosphatase // fructose-6P, 2 kinase
mitochondrial 3-ketoacyl-CoA thiolase	ACAA2	3-ketoacyl-CoA thiolase
Dual specificity protein kinase TTK	TTK	Dual specificity protein kinase TTK
prostaglandin reductase 2	PTGR2	Prostaglandin reductase 2
mRNA <i>N</i><sup>6</sup>-methyladenine demethylase	FTO	mRNA <i>N</i><sup>6</sup>-methyladenine demethylase
Polypeptide N-acetylgalactosaminyltransferase 10	GALNT10	Polypeptide N-acetylgalactosaminyltransferase 10
Trypsin-2	PRSS2	trypsin I precursor
malonyl CoA-[acyl carrier protein] transacylase	MCAT	malonyl CoA-acyl carrier protein transacylase
Probable ubiquitin carboxyl-terminal hydrolase FAF-X	USP9X	Probable ubiquitin carboxyl-terminal hydrolase FAF-X
PH domain leucine-rich repeat-containing protein phosphatase 2	PHLPP2	PH domain leucine-rich repeat-containing protein phosphatase 2
Myotubularin-related protein 4	MTMR4	Myotubularin-related protein 4
phosphatidate cytidylyltransferase 1	CDS1	phosphatidate cytidylyltransferase
Tau-tubulin kinase 2	TTBK2	Tau-tubulin kinase 2 // Tau-tubulin kinase 2
1-phosphatidylinositol 4,5-bisphosphate phosphodiesterase &delta;-1	PLCD1	1-phosphatidylinositol-4,5-bisphosphate phosphodiesterase
A disintegrin and metalloproteinase with thrombospondin motifs 2	ADAMTS2	A disintegrin and metalloproteinase with thrombospondin motifs 2
prothrombinase	F10 // F5	coagulation factor VII activation // prothrombin activation
Carboxylesterase 7	CES5A	Carboxylesterase 7 // Carboxylesterase 7 // Carboxylesterase 7 // Carboxylesterase 7 // Carboxylesterase 7 // Carboxylesterase 7 // Carboxylesterase 7 // Carboxylesterase 7 // Carboxylesterase 7
acetyl-coA synthetase	ACSS2	acetyl-coA synthetase // Acetyl-coenzyme A synthetase, cytoplasmic // acetyl-coA synthetase
cAMP-specific 3',5'-cyclic phosphodiesterase 4D	PDE4D	cAMP-specific 3',5'-cyclic phosphodiesterase 4D
NT-3 growth factor receptor	NTRK3	NT-3 growth factor receptor
Serine/threonine-protein kinase SBK2	SBK2	Serine/threonine-protein kinase SBK2
3-mercaptopyruvate sulfurtransferase	MPST	cysteine desulfurase:TUM1 sulfurtransferase // 3-mercaptopyruvate sulfurtransferase
Dolichyldiphosphatase 1	DOLPP1	Dolichyldiphosphatase 1
DNA polymerase epsilon subunit 2	POLE2	DNA polymerase epsilon subunit 2 // DNA polymerase epsilon subunit 2
Tyrosine-protein kinase Srms	SRMS	Tyrosine-protein kinase Srms
branched-chain &alpha;-keto acid dehydrogenase E1 component	BCKDHA // BCKDHB	3-methyl-2-oxobutanoate dehydrogenase
thrombin	F2	coagulation factor VIII activation // fibrinogen activation // coagulation factor V activation // coagulation factor VII activation // coagulation factor XI activation
Dihydropyrimidinase-related protein 3	DPYSL3	Dihydropyrimidinase-related protein 3
Dual specificity mitogen-activated protein kinase kinase 6	MAP2K6	Dual specificity mitogen-activated protein kinase kinase 6
[factor IX]-[factor XIII] complex	F9 // F8	coagulation factor X activation // coagulation factor VII activation
Insulin receptor subunit beta	INSR	Insulin receptor subunit beta
[tissue factor]-[coagulation factor VIIa] complex	F3 // F7	coagulation factor X activation // coagulation factor IX activation
Serine/threonine-protein kinase PLK2	PLK2	Serine/threonine-protein kinase PLK2 // Serine/threonine-protein kinase PLK2
Spermine oxidase	SMOX	Spermine oxidase // Spermine oxidase // Spermine oxidase // spermine oxidase // Spermine oxidase
Megakaryocyte-associated tyrosine-protein kinase	MATK	Megakaryocyte-associated tyrosine-protein kinase
H/ACA-snoRNA13 ribonucleoprotein complex	GAR1 // NHP2 // NOP10 // DKC1 // ACA13	18S rRNA pseudouridine<sup>1248</sup> synthase
plasmin	PLG	plasmin
fukutin	FKTN	&beta;GalNAc-(1&rarr;3)-&beta;GlucNAc-(1&rarr;4)-P-6-<i>O</i>-&alpha;Man-[protein] ribitol 5-phosphate transferase
MOCS3 adenylyltransferase/sulfurtransferase	MOCS3	URM1 adenylyltransferase // URM1 sulfurtransferase // TUM1:MOCS3 sulfurtransferase // molybdopterin synthase sulfurtransferase // molybdopterin-synthase adenylyltransferase
Dual specificity mitogen-activated protein kinase kinase 2	MAP2K2	Dual specificity mitogen-activated protein kinase kinase 2
Dual specificity mitogen-activated protein kinase kinase 1	MAP2K1	Dual specificity mitogen-activated protein kinase kinase 1
ubiquitin-conjugating enzyme E2D2	UBE2D2	S-ubiquitinyl-[E1 ubiquitin-activating enyzyme]-L-cysteine:[E2 ubiquitin-conjugating enzyme] ubiquitinyl transferase
Protein phosphatase Slingshot homolog 2	SSH2	Protein phosphatase Slingshot homolog 2 // Protein phosphatase Slingshot homolog 2
[heparan-sulfate]-6-<i>O</i>-sulfotransferase 1	HS6ST1	[heparan-sulfate]-6-<i>O</i>-sulfotransferase
glycogenin 2	GYG2	UDP-&alpha;-D-glucose:glucosyl-glycogenin &alpha;-D-glucosyltransferase // UDP-&alpha;-D-glucose:glycogenin &alpha;-D-glucosyltransferase
glycogenin 1	GYG1	UDP-&alpha;-D-glucose:glycogenin &alpha;-D-glucosyltransferase // UDP-&alpha;-D-glucose:glucosyl-glycogenin &alpha;-D-glucosyltransferase
glutaredoxin-1	GLRX	dehydroascorbate reductase
coagluation factor XIa	F11	coagulation factor IX activation // coagulation factor XI activation (self activation)
coagulation factor XIIa	F12	coagulation factor VII activation // coagulation factor XI activation
lysyl tRNA synthetase	HS15715	lysyl tRNA synthetase
Serine/threonine-protein kinase PDIK1L	PDIK1L	Serine/threonine-protein kinase PDIK1L
Serine/threonine-protein kinase VRK1	VRK1	Serine/threonine-protein kinase VRK1
Serine/threonine-protein kinase WNK4	WNK4	Serine/threonine-protein kinase WNK4
histone-lysine <em>N</em>-methyltransferase NSD2	NSD2	[histone-H3]-lysine-36 <i>N</i>-methyltransferase
Matrix metalloproteinase-14	MMP14	matrix metalloproteinase
Granzyme H	GZMH	Granzyme H
histone-lysine <em>N</em>-methyltransferase KMT2G	SETD1B	[histone-H3]-lysine-4 <i>N</i>-methyltransferase
Electron transfer flavoprotein-ubiquinone oxidoreductase, mitochondrial	ETFDH	electron transfer flavoprotein-ubiquinone oxidoreductase // electron transfer flavoprotein-ubiquinone oxidoreductase
prolyl 3-hydroxylase 2	P3H2	prolyl 3-hydroxylase
ATP-dependent NAD(P)H-hydrate dehydratase	NAXD	ATP-dependent NAD(P)H-hydrate dehydratase // ATP-dependent NAD(P)H-hydrate dehydratase
Mannan-binding lectin serine protease 2 B chain	MASP2	Mannan-binding lectin serine protease 2 B chain // Mannan-binding lectin serine protease 2 B chain
glucosylceramidase precursor	HS08530	glucosylceramidase precursor
Receptor-type tyrosine-protein phosphatase epsilon	PTPRE	Receptor-type tyrosine-protein phosphatase epsilon
FK506-binding protein 10	FKBP10	FK506-binding protein 10
FYVE finger-containing phosphoinositide kinase	PIKFYVE	phosphatidylinositol-3-phosphate 5-kinase
soluble calcium-activated nucleotidase 1	CANT1	nucleotidase // nucleotidase // nucleotidase
(E3-independent) ubiquitin-conjugating enzyme E2 O	UBE2O	ubiquitin-conjugating enzyme E2 (E3-independent) // ubiquitin-conjugating enzyme E2 (E3-independent)
NADPH--cytochrome P450 reductase	POR	NADPH-cytochrome P450 reductase
Serine/threonine-protein kinase 4	STK4	Serine/threonine-protein kinase 4
Calcium/calmodulin-dependent protein kinase kinase 2	CAMKK2	Calcium/calmodulin-dependent protein kinase kinase 2
Serine/threonine-protein kinase WNK1	WNK1	Serine/threonine-protein kinase WNK1
Ubiquitin carboxyl-terminal hydrolase 49	USP49	Ubiquitin carboxyl-terminal hydrolase 49
Polypeptide N-acetylgalactosaminyltransferase 13	GALNT13	Polypeptide N-acetylgalactosaminyltransferase 13
Thimet oligopeptidase	THOP1	Thimet oligopeptidase
Xylulose kinase	XYLB	Xylulose kinase
Serine/threonine-protein kinase H2	PSKH2	Serine/threonine-protein kinase H2
Serine/threonine-protein phosphatase 5	PPP5C	Serine/threonine-protein phosphatase 5
Lysozyme-like protein 6	LYZL6	Lysozyme-like protein 6
protein-arginine deiminase type-3	PADI3	peptidylarginine deiminase
Poly [ADP-ribose] polymerase 14	PARP14	Poly [ADP-ribose] polymerase 14
&alpha;-(1,2)-fucosyltransferase 2	FUT2	lactotetraosylceramide &alpha;-2-fucosyltransferase // SSEA-3 &alpha;-2-fucosyltransferase // Le<sup>a</sup> antigen &alpha;-2-fucosyltransferase // lactose &alpha;-2-fucosyltransferase // lacto-N-tetraose &alpha;-2-fucosyltransferase
retinal dehydrogenase 2	ALDH1A2	<i>all-trans</i>-retinal dehydrogenase
Ubiquitin carboxyl-terminal hydrolase 5	USP5	Ubiquitin carboxyl-terminal hydrolase 5 // Ubiquitin carboxyl-terminal hydrolase 5
Homeodomain-interacting protein kinase 2	HIPK2	Homeodomain-interacting protein kinase 2
Peptide-N(4)-(N-acetyl-beta-glucosaminyl)asparagine amidase	NGLY1	Peptide-N(4)-(N-acetyl-beta-glucosaminyl)asparagine amidase
cAMP-dependent protein kinase catalytic subunit gamma	PRKACG	cAMP-dependent protein kinase catalytic subunit gamma
&alpha;-(1,3)-fucosyltransferase 9	FUT9	type 2 H blood group 3-&alpha;-<small>L</small>-fucosyltransferase // 4-galactosyl-<em>N</em>-acetylglucosaminide 3-&alpha;-<small>L</small>-fucosyltransferase
isopentenyl-diphosphate delta-isomerase 2	IDI2	isopentenyl-diphosphate delta-isomerase
alkylglycerone-phosphate synthase	AGPS	alkylglycerone-phosphate synthase
Lipid phosphate phosphohydrolase 3	PLPP3	Lipid phosphate phosphohydrolase 3
Leucyl-tRNA synthetase, cytoplasmic	LARS1	Leucyl-tRNA synthetase, cytoplasmic
uridine-cytidine kinase 2	UCK2	Uridine-cytidine kinase 2 // uridine kinase
tyrosine phosphatase	HS16317	tyrosine phosphatase
Patatin-like phospholipase domain-containing protein 2	PNPLA2	Patatin-like phospholipase domain-containing protein 2
lysine-specific demethylase HR	HR	[histone H3]-N<sup>6</sup>,N<sup>6</sup>-dimethyl-L-lysine-9 demethylase
N-acylglucosamine 2-epimerase	RENBP	N-acylglucosamine 2-epimerase
Ubiquitin-conjugating enzyme E2 J1	UBE2J1	Ubiquitin-conjugating enzyme E2 J1
Carbonic anhydrase-related protein 10	CA10	Carbonic anhydrase-related protein 10
NADP-dependent malic enzyme	ME1	NADP-dependent malic enzyme // NADP-dependent malic enzyme
retinaldehyde-binding protein 1	RLBP1	retinal-binding protein
diacylglycerol kinase delta	HS14711	diacylglycerol kinase delta
histone-lysine <em>N</em>-methyltransferase KMT3B	NSD1	[histone-H3]-lysine-36 <i>N</i>-methyltransferase
&Delta; 7-sterol reductase	DHCR7	cholesterol:NADP+ &Delta;<sup>7</sup> -oxidoreductase // 7-dehydrodesmosterol-reductase
MAP kinase-interacting serine/threonine-protein kinase 2	MKNK2	MAP kinase-interacting serine/threonine-protein kinase 2
Receptor-type tyrosine-protein phosphatase eta	PTPRJ	Receptor-type tyrosine-protein phosphatase eta
Insulin receptor-related protein beta chain	INSRR	Insulin receptor-related protein beta chain
MAP kinase-activated protein kinase 2	MAPKAPK2	serine/threonine protein kinase
mannosyl-oligosaccharide 1,2-&alpha;-mannosidase IB	MAN1A2	Man<sub>7</sub>GlcNAc<sub>2</sub> isomer 7A<sub>1,2,3</sub>B<sub>1</sub> 1,2-&alpha;-mannosidase // Man<sub>8</sub>GlcNAc<sub>2</sub> isomer 8A<sub>1,2,3</sub>B<sub>1,3</sub> 1,2-&alpha;-mannosidase // Man<sub>6</sub>GlcNAc<sub>2</sub> isomer 6A<sub>1,2,3</sub> 1,2-&alpha;-mannosidase // Man<sub>7</sub>GlcNAc<sub>2</sub> isomer 7A<sub>1,2,3</sub>B<sub>3</sub> 1,2-&alpha;-mannosidase // Man<sub>8<…
Serine/threonine-protein kinase MARK1	MARK1	Serine/threonine-protein kinase MARK1
calcineurin B subunit phosphatase 2B regulatory subunit phosphatase 3 regulatory subunit B alpha	HS16589	calcineurin B subunit phosphatase 2B regulatory subunit phosphatase 3 regulatory subunit B alpha
Long-chain-fatty-acid--CoA ligase ACSBG2	ACSBG2	Long-chain-fatty-acid--CoA ligase ACSBG2 // Long-chain-fatty-acid--CoA ligase ACSBG2 // Long-chain-fatty-acid--CoA ligase ACSBG2 // Long-chain-fatty-acid--CoA ligase ACSBG2 // Long-chain-fatty-acid--CoA ligase ACSBG2
Diacylglycerol kinase eta	DGKH	Diacylglycerol kinase eta
<i>N</i>-acetylphosphatidylethanolamine-hydrolysing phospholipase D	NAPEPLD	<i>N</i>-(acyl)ethanolamine plasmalogen -hydrolysing phospholipase D // <i>N</i>-acylphosphatidylethanolamine-hydrolysing phospholipase // <i>N</i>-arachidonoyl-phosphatidylethanolamine-hydrolysing phospholipase
Laforin	EPM2A	Laforin // Laforin
Protein kinase C zeta type	PRKCZ	Protein kinase C zeta type // Protein kinase C zeta type
Putative tRNA pseudouridine synthase Pus10	PUS10	Putative tRNA pseudouridine synthase Pus10
DNA-directed RNA polymerases I, II, and III subunit RPABC2	POLR2F	DNA-directed RNA polymerases I, II, and III subunit RPABC2
carotenoid-9',10'-oxygenase	BCO2	&beta;,&beta;-carotene-9',10'-oxygenase
Serine/threonine-protein kinase TAO2	TAOK2	Serine/threonine-protein kinase TAO2
Vascular endothelial growth factor receptor 3	FLT4	Vascular endothelial growth factor receptor 3
Serine/threonine-protein kinase Nek10	NEK10	Serine/threonine-protein kinase Nek10
Probable cysteinyl-tRNA synthetase, mitochondrial	CARS2	Probable cysteinyl-tRNA synthetase, mitochondrial
testosterone 17&beta;-dehydrogenase 3	HSD17B3	11-oxo-5&alpha;-androstanedione 17&beta;-reductase // androstenedione 17&beta;-reductase // 11-oxoandrostenedione 17&beta;-reductase // estrone 17&beta;-reductase
Quinone oxidoreductase	CRYZ	Quinone oxidoreductase // Quinone oxidoreductase
High affinity cAMP-specific and IBMX-insensitive 3',5'-cyclic phosphodiesterase 8B	PDE8B	High affinity cAMP-specific and IBMX-insensitive 3',5'-cyclic phosphodiesterase 8B
Ketosamine-3-kinase	FN3KRP	protein-psicosamine 3-kinase // protein-ribulosamine 3-kinase
Serine/threonine-protein kinase NIM1	NIM1K	Serine/threonine-protein kinase NIM1
type I phosphatidylinositol 4,5-bisphosphate 4-phosphatase	PIP4P1	Transmembrane protein 55B // phosphatidylinositol 4,5-bisphosphate 4-phosphatase
Casein kinase I isoform alpha-like	CSNK1A1L	Casein kinase I isoform alpha-like
Aldo-keto reductase family 1 member C1	AKR1C1	3&alpha;-hydroxysteroid dehydrogenase // Aldo-keto reductase family 1 member C1 // Aldo-keto reductase family 1 member C1 // Aldo-keto reductase family 1 member C1
nucleoside diphosphate kinase (mitochondrial)	NME4	nucleoside diphosphate kinase // nucleoside diphosphate kinase // nucleoside diphosphate kinase // nucleoside diphosphate kinase // nucleoside diphosphate kinase // nucleoside diphosphate kinase // nucleoside diphosphate kinase // nucleoside diphosphate kinase // nucleoside diphosphate kinase
histone acetyltransferase p300	EP300	histone acetyltransferase
Carbonic anhydrase 13	CA13	Carbonic anhydrase 13
Mitogen-activated protein kinase 6	MAPK6	Mitogen-activated protein kinase 6
Ephrin type-A receptor 3	EPHA3	Ephrin type-A receptor 3 // Ephrin type-A receptor 3
alkaline ceramidase 3	ACER3	ceramidase
NADH-cytochrome b5 reductase 2	CYB5R2	NADH-cytochrome b5 reductase 2 // NADH-cytochrome b5 reductase 2
myotubularin-related protein 14	MTMR14	phosphatidylinositol-3,5-bisphosphate 3-phosphatase // phosphatidylinositol-3-phosphate 3-phosphatase
Serine/threonine-protein kinase Nek7	NEK7	Serine/threonine-protein kinase Nek7
Ephrin type-A receptor 5	EPHA5	Ephrin type-A receptor 5 // Ephrin type-A receptor 5
mRNA (nucleoside-2'-<i>O</i>)-methyltransferase	CMTR1	mRNA (nucleoside-2'-<i>O</i>)-methyltransferase
protein <i>O</i>-linked-mannose &beta;-1,4-<i>N</i>-acetylglucosaminyltransferase 2	POMGNT2	protein O-linked-mannose &beta;-1,4-N-acetylglucosaminyltransferase
polypeptide N-acetylgalactosaminyltransferase 11	GALNT11	N-acetylgalactosaminyltransferase
myotonin kinase	HS15631	myotonin kinase
Pancreatic alpha-amylase	AMY2A	Pancreatic alpha-amylase // Pancreatic alpha-amylase // Pancreatic alpha-amylase // Pancreatic alpha-amylase // Pancreatic alpha-amylase
Long-chain-fatty-acid--CoA ligase ACSBG1	ACSBG1	Long-chain-fatty-acid--CoA ligase ACSBG1 // Long-chain-fatty-acid--CoA ligase ACSBG1 // Long-chain-fatty-acid--CoA ligase ACSBG1 // Long-chain-fatty-acid--CoA ligase ACSBG1 // Long-chain-fatty-acid--CoA ligase ACSBG1
Proteasome subunit alpha type-3	PSMA3	Proteasome subunit alpha type-3
Mitogen-activated protein kinase kinase kinase kinase 4	MAP4K4	Mitogen-activated protein kinase kinase kinase kinase 4
Alpha-amylase 2B	AMY2B	Alpha-amylase 2B // Alpha-amylase 2B // Alpha-amylase 2B // Alpha-amylase 2B
probable 2-oxoglutarate dehydrogenase E1 component DHKTD1	DHTKD1	2-oxoadipate dehydrogenase
Serine/threonine-protein kinase PLK1	PLK1	Serine/threonine-protein kinase PLK1 // Serine/threonine-protein kinase PLK1
M-phase inducer phosphatase 1	CDC25A	M-phase inducer phosphatase 1
3-hydroxymethyl-3-methylglutaryl-CoA lyase 2	HMGCLL1	3-hydroxymethyl-3-methylglutaryl-CoA lyase
&alpha;-1,6-mannosyl-glycoprotein 6-&beta;-<em>N</em>-acetylglucosaminyltransferase A	MGAT5	&alpha;-1,6-mannosyl-glycoprotein 6-&beta;-<em>N</em>-acetylglucosaminyltransferase
Ubiquitin carboxyl-terminal hydrolase 37	USP37	Ubiquitin carboxyl-terminal hydrolase 37
Ubiquitin-conjugating enzyme E2 L3	UBE2L3	Ubiquitin-conjugating enzyme E2 L3
Serine/threonine-protein kinase Nek2	NEK2	Serine/threonine-protein kinase Nek2
phosphoinositide-3-kinase regulatory subunit p150	PIK3R4	Phosphoinositide 3-kinase regulatory subunit 4
FK506 binding	HS17129	FK506 binding
Tyrosine-protein phosphatase non-receptor type 2	PTPN2	Tyrosine-protein phosphatase non-receptor type 2
GDP-L-fucose synthetase	TSTA3	GDP-L-fucose synthetase
Geranylgeranyl transferase type-2 subunit alpha	RABGGTA	Geranylgeranyl transferase type-2 subunit alpha
Serine/threonine-protein kinase MARK2	MARK2	Serine/threonine-protein kinase MARK2
diacylglycerol kinase, gamma	DGKG	diacylglycerol kinase, gamma
Serine/threonine-protein kinase TNNI3K	TNNI3K	Serine/threonine-protein kinase TNNI3K
Aminopeptidase O	AOPEP	Aminopeptidase O // Aminopeptidase O // Aminopeptidase O
Receptor-type tyrosine-protein phosphatase kappa	PTPRK	Receptor-type tyrosine-protein phosphatase kappa
DNA-directed RNA polymerase III subunit RPC6	POLR3F	DNA-directed RNA polymerase III subunit RPC6
<i>N</i>-acetyltransferase 8	NAT8	cysteine-<em>S</em>-conjugate <em>N</em>-acetyltransferase
phosphatidylserine-specific phospholipase A1	PLA1A	2-lysophosphatidylserine <i>sn</i>-1 acylhydrolase // phosphatidylserine <i>sn</i>-1 acylhydrolase
peptidyl-prolyl cis-trans isomerase	HS17304	peptidyl-prolyl cis-trans isomerase
glycoprotein endo-&alpha;-1,2-mannosidase	MANEA	glycoprotein endo-&alpha;-1,2-mannosidase
Beta-1,4-galactosyltransferase 5	B4GALT5	Beta-1,4-galactosyltransferase 5
Myotonin-protein kinase	DMPK	Myotonin-protein kinase
Myosin light chain kinase 2, skeletal/cardiac muscle	MYLK2	Myosin light chain kinase 2, skeletal/cardiac muscle
NADH-cytochrome b5 reductase-like	CYB5RL	NADH-cytochrome b5 reductase-like
Diacylglycerol O-acyltransferase 2	DGAT2	Diacylglycerol O-acyltransferase 2
Dipeptidyl peptidase 8	DPP8	Dipeptidyl peptidase 8
Testis-specific serine/threonine-protein kinase 2	TSSK2	Testis-specific serine/threonine-protein kinase 2
Carbonic anhydrase 3	CA3	Carbonic anhydrase 3
Kallikrein-1	KLK1	Kallikrein-1
BDNF/NT-3 growth factors receptor	NTRK2	BDNF/NT-3 growth factors receptor
globoside &alpha;-1,3-<i>N</i>-acetylgalactosaminyltransferase 1	GBGT1	globoside &alpha;-1,3-<i>N</i>-acetylgalactosaminyltransferase
adenylate kinase isoenzyme 5	AK5	dAMP kinase // AMP kinase
Chitotriosidase-1	CHIT1	Chitotriosidase-1
Galactose-1-phosphate uridylyltransferase	GALT	Galactose-1-phosphate uridylyltransferase
Neutrophil elastase	ELANE	Neutrophil elastase
&alpha;-dystroglycan &alpha;1,3-xylosyltransferase/&beta;1,4-glucoronosyltransferase 1	LARGE1	&alpha;-dystroglycan &alpha;1,3-xylosyltransferase // &alpha;-dystroglycan &beta;1,4-glucoronosyltransferase // &alpha;-dystroglycan &alpha;1,3-xylosyltransferase/&beta;1,4-glucoronosyltransferase
peptidyl-prolyl cis-trans isomerase	HS16228	peptidyl-prolyl cis-trans isomerase
mitogen activated kinase kinase 1 interacting 1 MEK binding partner 1 MP1	HS17489	mitogen activated kinase kinase 1 interacting 1 MEK binding partner 1 MP1
Ribosomal protein S6 kinase alpha-3	RPS6KA3	Ribosomal protein S6 kinase alpha-3
Acylphosphatase-1	ACYP1	Acylphosphatase-1
DNA polymerase alpha catalytic subunit	POLA1	DNA polymerase
Non-receptor tyrosine-protein kinase TYK2	TYK2	Non-receptor tyrosine-protein kinase TYK2
Protein disulfide-isomerase A5	PDIA5	Protein disulfide-isomerase A5 // Protein disulfide-isomerase A5
PROTEIN FARNESYLTRANSFERASE BETA SUBUNIT	FNTB	PROTEIN FARNESYLTRANSFERASE BETA SUBUNIT
chondroitin sulfate synthase 3	CHSY3	<i>N</i>-acetylgalactosaminyl-proteoglycan 3-&beta;-glucuronosyltransferase // glucuronosyl-<i>N</i>-acetylgalactosaminyl-proteoglycan 4-&beta;-<i>N</i>-acetylgalactosaminyltransferase
Mitogen-activated protein kinase kinase kinase kinase 2	MAP4K2	Mitogen-activated protein kinase kinase kinase kinase 2
Dual specificity mitogen-activated protein kinase kinase 7	MAP2K7	Dual specificity mitogen-activated protein kinase kinase 7
steroid 17-alpha-hydroxylase/17,20 lyase	CYP17A1	progesterone 17-hydroxylase // 17-&alpha;-hydroxypregnenolone 17,20-lyase // pregnenolone 17-&alpha;-hydroxylase // steroid 17-alpha-hydroxylase/17,20 lyase
Lysyl oxidase homolog 4	LOXL4	Lysyl oxidase homolog 4
Calcium/calmodulin-dependent protein kinase type 1	CAMK1	Calcium/calmodulin-dependent protein kinase type 1
Matrilysin	MMP7	Matrilysin
NADH ubiquinone oxidoreductase B9 subunit	HS16463	NADH ubiquinone oxidoreductase B9 subunit
inorganic pyrophosphatase	HS17624	inorganic pyrophosphatase
Lysozyme-like protein 1	LYZL1	Lysozyme-like protein 1
Choline-phosphate cytidylyltransferase B	PCYT1B	Choline-phosphate cytidylyltransferase B
Putative polypeptide N-acetylgalactosaminyltransferase-like protein 3	GALNT17	Putative polypeptide N-acetylgalactosaminyltransferase-like protein 3
fructose-2,6-bisphosphatase TIGAR	TIGAR	fructose-2,6-bisphosphatase
dual specificity phosphatase 8	DUSP8	dual specificity phosphatase 8 // dual specificity phosphatase 8
Ecto-ADP-ribosyltransferase 3	ART3	Ecto-ADP-ribosyltransferase 3
type II inositol-1,4,5-trisphosphate 5-phosphatase	INPP5B	Type II inositol-1,4,5-trisphosphate 5-phosphatase // inositol-1,4,5-trisphosphate 5-phosphatase // phosphatidylinositol-3,4,5-trisphosphate 5-phosphatase // inositol-1,3,4,5-tetrakisphosphate 5-phosphatase // phosphatidylinositol-4,5-bisphosphate 5-phosphatase
Deoxyribonuclease-2-beta	DNASE2B	Deoxyribonuclease-2-beta
Histone deacetylase 1	HDAC1	Histone deacetylase 1
[truncated: 1,160 more rows]
