# Supplementary material for: A new and more informative subtyping scheme for breast cancer based on co-expression of metabolic genes
Source: Genes Dis. 2025 Mar 6;13(2):101589. doi: 10.1016/j.gendis.2025.101589 (PMC12664634; doi:10.1016/j.gendis.2025.101589)
Supplement: Multimedia component 3 [file mmc3.zip › gendis_101589_mmc3.csv]

Table S2: The pathway of gene enrichment for each class of mutation
CS1	CS2	CS3	CS4
regulation of cell cycle phase transition	regulation of nervous system development	epigenetic regulation of gene expression	regulation of chromosome organization
homophilic cell adhesion via plasma membrane adhesion molecules	positive regulation of nervous system development	blood coagulation	cell cycle checkpoint signaling
cell-cell adhesion via plasma-membrane adhesion molecules	regulation of neurogenesis	hemostasis	regulation of cell cycle phase transition
DNA damage checkpoint signaling	NA	homophilic cell adhesion via plasma membrane adhesion molecules	DNA integrity checkpoint signaling
DNA integrity checkpoint signaling	NA	coagulation	rRNA transcription
nucleocytoplasmic transport	NA	regulation of body fluid levels	regulation of transcription by RNA polymerase I
nuclear transport	NA	platelet activation	double-strand break repair
intermediate filament-based process	NA	non-membrane-bounded organelle assembly	terpenoid metabolic process
cellular component disassembly	NA	wound healing	DNA replication
protein localization to nucleus	NA	regulation of transcription by RNA polymerase I	transcription by RNA polymerase I
negative regulation of cell cycle phase transition	NA	positive regulation of transcription by RNA polymerase I	DNA damage checkpoint signaling
intermediate filament cytoskeleton organization	NA	NA	positive regulation of transcription by RNA polymerase I
cell cycle checkpoint signaling	NA	NA	response to radiation
negative regulation of cell cycle process	NA	NA	positive regulation of transcription of nucleolar large rRNA by RNA polymerase I
protein import into nucleus	NA	NA	RNA localization
embryonic organ development	NA	NA	regulation of transcription of nucleolar large rRNA by RNA polymerase I
regulation of mitotic cell cycle phase transition	NA	NA	regulation of double-strand break repair
epigenetic regulation of gene expression	NA	NA	spindle organization
double-strand break repair via homologous recombination	NA	NA	non-membrane-bounded organelle assembly
recombinational repair	NA	NA	positive regulation of chromosome organization
in utero embryonic development	NA	NA	ncRNA processing
response to metal ion	NA	NA	intermediate filament cytoskeleton organization
DNA recombination	NA	NA	establishment of RNA localization
import into nucleus	NA	NA	diterpenoid metabolic process
regulation of cell cycle G1/S phase transition	NA	NA	macromolecule methylation
mitotic DNA damage checkpoint signaling	NA	NA	DNA-templated DNA replication maintenance of fidelity
branching morphogenesis of an epithelial tube	NA	NA	intermediate filament-based process
DNA replication	NA	NA	response to UV
epidermis development	NA	NA	sister chromatid segregation
mitotic DNA integrity checkpoint signaling	NA	NA	nucleobase-containing compound transport
non-membrane-bounded organelle assembly	NA	NA	positive regulation of autophagy
signal transduction in response to DNA damage	NA	NA	cellular response to arsenic-containing substance
NA	NA	NA	chromosome segregation
NA	NA	NA	telomere maintenance
NA	NA	NA	regulation of sister chromatid segregation
NA	NA	NA	retinoid metabolic process
NA	NA	NA	signal transduction in response to DNA damage
NA	NA	NA	isoprenoid metabolic process
NA	NA	NA	positive regulation of cell cycle
NA	NA	NA	cellular response to abiotic stimulus
NA	NA	NA	cellular response to environmental stimulus
